# Supplementary material for: Dust outpaces bedrock in nutrient supply to montane forest ecosystems
Source: Nat Commun. 2017 Mar 28;8:14800. doi: 10.1038/ncomms14800 (PMC5379052; doi:10.1038/ncomms14800)
Supplement: Supplementary Dataset 1 — Excel workbook containing all measured radiogenic isotope compositions and major and trace elements, masses and dates of collection for the dust samples collected at the ssCZO sites. Also included are the calculated dust contributions from Asia and the California Central Valley based on isotopic compositions of the endmembers. [file ncomms14800-s2.xlsx]

## Sheet: Summary
Sample Name					Isotopes						Macronutrients					Trace metals							Trace elements
		date collected	months collected	mass (mg)	87Sr/86Sr	2SE	Epsilon Nd	2SE	Epsilon Hf	2SE	P	K	Ca	S	Mg	Mn	Fe	Zn	Cu	Zr	Mo	Ni	Sr	Nd	Hf
											mg/g					ppm							ppm
Providence	P1J	2014-07-05	2	46.95	0.709315	8.62083	-5.34983	0.208801	-5.98347	0.716577	1.44951	14.4086	16.5979	8.94036	2.89315	306.922	2298.93	553.199	19.8069	5.74081	0.632641	8.08634	67.5124	1.36145	0.159607
	P1J replicate	2014-07-05	2	46.95	0.709324	9.57889	-5.19299	0.221761
	P2J	2014-07-05	2	69.02	0.709388	8.90116	-5.14091	0.279976			1.58857	33.0089	27.5233	22.6714	5.59664	535.205	2061.59	437.666	49.5808	7.83888	2.87494	15.7316	136.478	1.23041	0.20007
	P2J replicate	2014-07-05	2	69.02	0.709358	6.99675
	P3J	2014-07-05	2	21.5	0.70961	7.87163	-5.28409	0.178197			2.75628	25.7275	30.1205	20.2169	4.65016	687.969	1059.56	814.658	78.2538	5.19784	1.97137	16.4551	127.961	0.648832	0.133747
	P6A	2014-08-06	1	37.89	0.708349	7.53978	-4.30228	0.38517			2.0035	22.1722	58.933	17.4696	5.74321	1158.2	2229.29	786.791	35.5642	21.5495	2.26234	15.0898	243.633	1.605	0.500997
	P2S	2014-09-06	2	40	0.708194	7.80857	-5.03518	0.261885	-3.58882	1.58973	0.713676	13.4946	17.3199	7.41124	3.10751	454.98	773.055	77.5096	26.5176	2.04527	1.67768	4.0739	139.796	0.547976	0.0559093
Soaproot	T1J	2014-07-06	2	231.45	0.709453	7.84915	-4.84615	0.303444			0.677257	9.17778	11.4885	13.0971	2.4789	116.566	616.629	208.353	77.6115	2.36384	2.93301	11.1835	40.8319	0.404134	0.0572995
	T1J replicate	2014-07-06	2	231.45	0.709406	11.5958					0.558775	8.79017	8.67332	10.7386	1.94541	94.0451	485.57	162.988	48.7384	3.59723	2.34844	8.47378	41.5228	0.45577	0.0812481
	T2J	2014-07-06	2	147.94	0.709032	8.71115	-4.6776	0.183567	-4.74273	0.923215	2.27324	17.5346	13.7583	14.6376	3.71705	172.953	2714.21	261.553	50.4586	8.40217	1.48171	13.8048	77.2277	1.66279	0.215106
	T1A	2014-08-06	1	22.9	0.708165	8.12911	-3.95075	0.3024			0.651447	10.71	25.5076	6.53775	3.07362	246.466	1204.9	124.447	35.3141	4.73827	1.2057	4.60993	127.374	0.89104	0.125892
	T2S	2014-09-06	2	66.99	0.708029	8.87153	-4.37192	0.136642	-3.92148	0.656897	1.26978	11.0203	21.3777	7.58053	5.1739	404.287	8309.42	261.434	59.3415	23.0817	2.80926	14.0475	185.038	4.80292	0.596754
SJER	J2J	2016-07-05	2	106.02	0.708294	7.0003	-3.9765	0.120668	-2.47618	0.461119	3.106	23.6601	60.3935	22.0746	9.43717	1025.56	3641.05	4560.3	100.657	13.6166	2.93566	72.5167	288.594	2.30392	0.313776
	J3J	2016-07-05	2	84.54	0.708431	8.81434	-4.47433	0.240762	-4.30909	1.00343	1.80846	8.99236	30.0284	11.8242	3.75566	373.33	3594.33	1539.1	42.6553	10.3546	2.96711	27.2733	129.652	2.17971	0.268801
	J2A	2014-08-06	1	45.06	0.708101	7.66127	-3.97319	0.133886	-4.28736	0.606094	0.950035	6.55518	16.4182	4.33289	2.98927	239.869	5640.57	724.38	32.5989	21.3565	0.938281	11.9494	88.7762	3.3805	0.561746
	J2S	2014-09-06	1	36.57	0.708177	7.81608	-4.25273	0.157359	-1.68551	0.346639	1.50234	15.3458	32.7465	7.81309	7.88278	651.531	14938.5	813.401	82.215	38.6985	2.03608	23.6599	251.417	8.1628	1.02977
Shorthair	S4A	2014-08-07	1	143.98	0.709982	8.65266	-4.57499	0.265642			1.41465	19.5357	6.43076	8.17006	1.4893	136.647	1249.17	132.927	45.148	5.28324	3.9874	12.6437	42.3709	0.994428	0.12868
Mean											1.5149	16.0089	25.1545	12.2344	4.26225	440.302	3387.78	763.914	52.2974	11.591	2.20411	17.3066	132.546	2.04211	0.295293
Standard error of mean											0.199702	1.94497	4.17395	1.53148	0.568523	83.4605	988.651	289.698	5.95302	2.66662	0.235223	4.25728	20.4398	0.535486	0.0697244
Standards	AGV2				0.704089	78.0129	3.12443	0.219001	7.15283	0.218449	28.8902	81.2035	1.94983	8.6328	8.6328	22517.2	31079.4	15.5538	42888.6	15.5538	60.2845	700.714	104.271	31.1695	0.225217
	BCR2				0.705012	122.155	0.0609672	0.135417	3.12536	1.27797	23.6188	70.5689	1.50722	20.5362	20.5362	14986.4	50513.3	38.4068	93133.7	38.4068	47.7826	1501.69	193.164	24.9769	0.520205

## Sheet: Calculations
Sample Name									Macronutrients												Micronutrients			Trace elements
			flux		relative contribution Taklamakan/Ordos	relative contribution Gobi	relative contribution CV		P flux total	P flux Asia	P flux CV	K flux total	K flux A	K flux CV	Ca flux total	Ca flux A	Ca flux CV	Mg flux total	Mg flux A	Mg flux CV	Fe flux total	Fe flux A	Fe flux CV	Sr flux total	Sr flux A	Sr flux CV	Nd flux total	Nd flux A	Nd flux CV	Hf flux total	Hf flux A	Hf flux CV
		mg material/month	g/yr/m2						mg/yr/m2															mg/yr/m2
Providence	P1J	23.475	5.86875	0.709315	0.128803	0.358179	0.641821		8.50681	3.04696	5.45985	84.5605	30.2878	54.2727	97.4088	34.8898	62.519	16.9792	6.08159	10.8976	13491.9	4832.5	8659.36	396.213	141.915	254.298	7.99001	2.86185	5.12815	0.936695	0.335504	0.60119
	P1J dup	23.475	5.86875	0.709324	0.12925	0.359421	0.640579
	P2J	34.51	8.6275	0.709388	0.132435	0.368279	0.631721		13.7054	5.04742	8.65801	284.784	104.88	179.904	237.457	87.4505	150.007	48.285	17.7823	30.5027	17786.4	6550.34	11236	1177.46	433.635	743.829	10.6153	3.9094	6.70593	1.7261	0.635688	1.09042
	P2J dup	34.51	8.6275	0.709358	0.130918	0.364058	0.635942
0.000153839	P3J	10.75	2.6875	0.70961	0.143363	0.398666	0.601334		7.40749	2.95312	4.45438	69.1427	27.5649	41.5778	80.9489	32.2716	48.6773	12.4973	4.98226	7.51505	2847.58	1135.23	1712.34	343.894	137.099	206.795	1.74374	0.695168	1.04857	0.359444	0.143298	0.216146
	P6A	37.89	9.4725	0.708349	0.081244	0.225925	0.774075		18.9782	4.28764	14.6905	210.026	47.4502	162.576	558.243	126.121	432.122	54.4025	12.2909	42.1116	21117	4770.86	16346.1	2307.81	521.393	1786.42	15.2034	3.43483	11.7686	4.74569	1.07217	3.67352
	P2S	20	5	0.708194	0.0735889	0.204638	0.795362		3.56838	0.730224	2.83815	67.4728	13.8075	53.6653	86.5995	17.7215	68.878	15.5375	3.17957	12.358	3865.27	790.98	3074.29	698.981	143.038	555.944	2.73988	0.560682	2.1792	0.279546	0.0572057	0.222341
			6.59321
								average	10.4333	3.21307	7.22018
								min	3.56838	0.730224	2.83815
								max	18.9782	5.04742	14.6905
Soaproot	T1J	115.725	28.9312	0.709453	0.135623	0.377145	0.622855		19.5939	7.38973	12.2042	265.525	100.141	165.383	332.377	125.354	207.023	71.7176	27.0479	44.6697	17839.9	6728.2	11111.6	1181.32	445.528	735.79	11.6921	4.40961	7.28249	1.65775	0.625211	1.03254
	T1J dup	115.725	28.9312	0.709406	0.133297	0.370675	0.629325		16.1661	5.99235	10.1737	254.311	94.2666	160.044	250.93	93.0134	157.917	56.2832	20.8628	35.4205	14048.2	5207.3	8840.86	1201.31	445.294	756.012	13.186	4.88771	8.29827	2.35061	0.871312	1.4793
	T2J	73.97	18.4925	0.709032	0.114879	0.319457	0.680543		42.0379	13.4293	28.6086	324.259	103.587	220.672	254.425	81.2778	173.147	68.7375	21.9587	46.7788	50192.6	16034.4	34158.2	1428.13	456.227	971.905	30.7491	9.82303	20.9261	3.97784	1.27075	2.70709
	T1A	22.9	5.725	0.708165	0.0721805	0.200721	0.799279		3.72953	0.748596	2.98094	61.3145	12.3071	49.0074	146.031	29.3115	116.719	17.5965	3.53199	14.0645	6898.08	1384.59	5513.49	729.215	146.369	582.846	5.10121	1.02392	4.07729	0.720729	0.144666	0.576064
	T2S	33.495	8.37375	0.708029	0.0654525	0.182012	0.817988		10.6328	1.93529	8.6975	92.2815	16.7963	75.4852	179.011	32.5822	146.429	43.325	7.88565	35.4393	69581	12664.6	56916.4	1549.46	282.021	1267.44	40.2185	7.32023	32.8982	4.99707	0.909525	4.08754
SJER	J2J	53.01	13.2525	0.708294	0.0785031	0.218303	0.781697		41.1623	8.98586	32.1764	313.555	68.4502	245.105	800.365	174.722	625.642	125.066	27.3023	97.7638	48253	10533.8	37719.2	3824.59	834.92	2989.67	30.5327	6.66538	23.8673	4.15831	0.907774	3.25054
	J3J	42.27	10.5675	0.708431	0.0852849	0.237162	0.762838		19.1109	4.53238	14.5785	95.0267	22.5367	72.49	317.325	75.2574	242.067	39.688	9.41248	30.2755	37983.1	9008.14	28974.9	1370.1	324.935	1045.16	23.0341	5.46282	17.5713	2.84055	0.673671	2.16688
	J2A	45.06	11.265	0.708101	0.0690382	0.191983	0.808017		10.7021	2.05463	8.64751	73.8441	14.1768	59.6673	184.951	35.5074	149.443	33.6741	6.46485	27.2092	63541.1	12198.8	51342.3	1000.06	191.995	808.068	38.0813	7.31096	30.7703	6.32807	1.21488	5.11319
	J2S	36.57	9.1425	0.708177	0.0727377	0.20227	0.79773		13.7351	2.77821	10.9569	140.299	28.3784	111.921	299.385	60.5567	238.828	72.0683	14.5773	57.491	136575	27625.1	108950	2298.58	464.934	1833.64	74.6284	15.0951	59.5333	9.41468	1.90431	7.51037
Shorthair	S4A	143.98	35.995	0.709982	0.161695	0.449644	0.550356		50.9204	22.8961	28.0244	703.186	316.184	387.003	231.475	104.081	127.394	53.6073	24.1042	29.5031	44964	20217.8	24746.2	1525.14	685.77	839.37	35.7944	16.0948	19.6997	4.63185	2.08268	2.54916
modeled	average		5					average	3.5
Mahowald 2005	min		1					min	0.7
	max		10					max	7

## Sheet: Nd Isotopes
Date		145Nd	143/144	SE	N	Average	SD	N	Dev Lit	Literature	Normalization	Normalized	Epsilon Nd	Internal	External
Machine	Sample	Beam(V)				Std	Std	Std	(ppm)	Std JNdi-1	Factor	143/144		Rep. 2 SE in e	Rep. 2 SD in e
						0.5121	1.25e-05	25	-29.2903	0.512115	1.00003
2014-11-05	P1J	0.350694	0.512349	5.35196e-06	195 (200)							0.512364	-5.34983	0.208801	0.487674
2015-03-27	P1J	0.222649	0.512357	5.68415e-06	192 (200)							0.512372	-5.19299	0.221761	0.487674
2015-03-27	P2J	0.184227	0.512359	7.17632e-06	192 (200)					Literature		0.512374	-5.14091	0.279976	0.487674
2014-11-05	P3J	0.458361	0.512352	4.56754e-06	144 (152)					CHUR(0)		0.512367	-5.28409	0.178197	0.487674
2014-11-05	P6A	0.11861	0.512402	9.87265e-06	127 (133)					0.512638		0.512417	-4.30228	0.38517	0.487674
2014-11-05	P2S	0.186773	0.512365	6.71262e-06	194 (200)							0.51238	-5.03518	0.261885	0.487674
2015-03-27	T1J	0.136969	0.512375	7.77785e-06	191 (200)							0.51239	-4.84615	0.303444	0.487674
2014-11-05	T2J	0.640443	0.512383	4.70518e-06	134 (138)							0.512398	-4.6776	0.183567	0.487674
2014-11-05	T1A	0.266315	0.512348	5.75907e-06	132 (140)							0.512363	-5.35881	0.224684	0.487674
2015-03-27	T1A	0.20212	0.51242	7.75109e-06	153 (157)							0.512435	-3.95075	0.3024	0.487674
2014-11-05	T2S	0.650953	0.512399	3.50239e-06	190 (200)							0.512414	-4.37192	0.136642	0.487674
2014-11-05	J2J	0.920896	0.512419	3.09295e-06	185 (200)							0.512434	-3.9765	0.120668	0.487674
2014-11-05	J3J	1.00334	0.512394	6.1712e-06	119 (124)							0.512409	-4.47433	0.240762	0.487674
2015-03-27	J3J	0.219918	0.51243	6.90474e-06	133 (139)							0.512445	-3.76524	0.269381	0.487674
2014-11-05	J2A	0.65919	0.512419	3.43175e-06	190 (200)							0.512434	-3.97319	0.133886	0.487674
2014-11-05	J2S	0.679482	0.512405	4.03342e-06	189 (200)							0.51242	-4.25273	0.157359	0.487674
2014-11-05	S4A	0.253443	0.512388	6.80891e-06	131 (140)							0.512403	-4.57499	0.265642	0.487674
2015-03-27	AGV2	0.271711	0.512783	5.61342e-06	190 (200)							0.512798	3.12443	0.219001	0.487674
2014-11-05	BCR2	0.647726	0.512626	3.471e-06	191 (200)							0.512641	0.0609672	0.135417	0.487674

## Sheet: Sr Isotopes
Date		86 Sr	87/86Sr	SE	N	Average	SD	N	Dev Lit	Literature	Normalization	Normalized	2sigma
Machine	Sample	Beam (V)				Std	Std	Std	(ppm)	Std NBS987	Factor	87/86Sr	int(ppm)
						0.71025	1.01812e-05		7.03982	0.710245	0.999993				seawater
2015-11-03	P1J		0.70932	4.31041e-06	188 (200)							0.709315	8.62083		0.709158
2015-03-31	P1J		0.709329	4.78944e-06	194 (200)							0.709324	9.57889
2015-11-03	P2J		0.709393	4.45058e-06	191 (200)							0.709388	8.90116
2015-03-31	P2J		0.709363	3.49837e-06	188 (200)							0.709358	6.99675
2015-11-03	P3J		0.709615	3.93581e-06	191 (200)							0.70961	7.87163
2015-11-30	P6A		0.708354	3.76989e-06	191 (200)							0.708349	7.53978
2015-11-03	P2S		0.708199	3.90428e-06	192 (200)							0.708194	7.80857
2015-11-03	T1J		0.709458	3.92457e-06	193 (200)							0.709453	7.84915
2015-11-30	T1J		0.709411	5.79791e-06	189 (200)							0.709406	11.5958
2015-11-03	T2J		0.709037	4.35557e-06	194 (200)							0.709032	8.71115
2015-11-30	T1A		0.70817	4.06456e-06	189 (200)							0.708165	8.12911
2015-11-03	T2S		0.708034	4.43576e-06	193 (200)							0.708029	8.87153
2015-11-03	J2J		0.708299	3.50015e-06	192 (200)							0.708294	7.0003
2015-11-30	J3J		0.708436	4.40717e-06	195 (200)							0.708431	8.81434
2015-11-03	J2A		0.708106	3.83064e-06	192 (200)							0.708101	7.66127
2015-11-03	J2S		0.708182	3.90804e-06	189 (200)							0.708177	7.81608
2015-11-03	S4A		0.709987	4.32633e-06	190 (200)							0.709982	8.65266
2015-11-03	BCR-2		0.705017	6.10774e-05	93 (99)							0.705012	122.155
2015-11-03	AGV-2		0.704094	3.90065e-05	181 (189)							0.704089	78.0129

## Sheet: Hf Isotopes
Date		Total Hf	176/177 corr	SE	N	Average	SD	N	Dev Lit	Literature	Normalization	Normalized	Epsilon Hf	Internal	External
Machine	Sample	Beam (V)				Std	Std	Std	(ppm)	Std JMC 475	Factor	176/177 corr		Rep. 2 SE in e	Rep. 2 SD in e
3/1/15	P1J	4.26	0.282571	1.01319e-05	95	0.282115	4.25238e-06	40	-162	0.28216	1.00016	0.282616	-5.98347	0.716577	0.30075
Wyoming Neptune PLUS	P2J
Jet cones	P3J
~55mic/min	P6A									Literature
	P2S		0.282638	2.24776e-05	80					CHUR(0)		0.282684	-3.58882	1.58973	0.30075
										0.282785
2014-08-22	T1J
	T2J		0.282606	1.30536e-05								0.282651	-4.74273	0.923215	0.30075
	T1A
	T2S		0.282629	9.28803e-06								0.282674	-3.92148	0.656897	0.30075
	J2J		0.28267	6.51988e-06	50							0.282715	-2.47618	0.461119	0.30075
	J3J		0.282618	1.41877e-05	100							0.282663	-4.30909	1.00343	0.30075
	J2A		0.282619	8.56972e-06	80							0.282664	-4.28736	0.606094	0.30075
	J2S		0.282692	4.90121e-06	100							0.282737	-1.68551	0.346639	0.30075
	S4A
	BCR2		0.282787	8.36353e-06	100							0.282832	1.67543	0.591512	0.30075
	BCR2		0.282842	7.65861e-06	100							0.282887	3.61265	0.541656	0.30075
	BCR2		0.282856	3.10324e-06	100							0.282901	4.088	0.219477	0.30075
	AGV2		0.282947	3.54165e-06	100							0.282992	7.3065	0.250483	0.30075
	AGV2		0.282948	3.56094e-06	100							0.282993	7.37016	0.251848	0.30075
	AGV2		0.282938	5.91759e-06	100							0.282983	7.00905	0.418522	0.30075
	AGV2		0.282936	5.40457e-06	100							0.282981	6.92559	0.382238	0.30075

## Sheet: Concentrations
Date		Li	Na	Mg	Al	P	S	K	Ca	Cr	Mn	Fe	Co	Ni	Cu	Zn	Se	Rb	Sr	Zr	Mo	Sn	Cs	Ba	La	Ce	Pr	Nd	Sm	Eu	Gd	Tb	Dy	Ho	Er	Tm	Tb	Lu	Hf	Th	U
Machine	Sample Name	ppm	ppm	ppm	ppm	ppm	ppm	ppm	ppm	ppm	ppm	ppm	ppm	ppm	ppm	ppm	ppm	ppm	ppm	ppm	ppm	ppm	ppm	ppm	ppm	ppm	ppm	ppm	ppm	ppm	ppm	ppm	ppm	ppm	ppm	ppm	ppm	ppm	ppm	ppm	ppm
	P1J	20.3434	32623.9	2893.15	4413.47	1449.51	8940.36	14408.6	16597.9	7.39427	306.922	2298.93	1.69115	8.08634	19.8069	553.199	0.628377	23.5313	67.5124	5.74081	0.632641	0.670084	0.771889	101.453	1.64513	4.16474	0.362804	1.36145	0.257158	0.053484	0.212971	0.0323952	0.194746	0.0381997	0.25643	0.0154855	0.0928104	0.0156686	0.159607	0.591324	0.299063
	P2J	49.5868	85847.1	5596.64	4054.21	1588.57	22671.4	33008.9	27523.3	9.03797	535.205	2061.59	3.54647	15.7316	49.5808	437.666	2.77081	43.2828	136.478	7.83888	2.87494	n.d.	0.644325	n.d.	1.49638	3.7259	0.330523	1.23041	0.251355	0.0562821	0.176483	0.0351238	0.174918	0.0440215	0.255348	0.0186362	0.0951425	0.0209014	0.20007	0.475642	0.292186
	P3J	40.6213	75958.9	4650.16	2359.33	2756.28	20216.9	25727.5	30120.5	4.54308	687.969	1059.56	2.97107	16.4551	78.2538	814.658	10.7509	36.6021	127.961	5.19784	1.97137	1.06449	0.973127	12.5999	0.774382	2.12351	0.177408	0.648832	0.129596	0.0319257	0.0885981	0.0187909	0.0859229	0.0222127	0.197904	0.0143224	0.0437317	0.0105831	0.133747	0.266988	0.209972
	P3J dup	41.2009	67555	4041.8	2303.9	2514.11	18536.6	22624.9	28587	4.25059	644.17	1006.37	2.66323	15.565	72.8265	772.144	30.789	34.9611	124.354	3.91996	1.66828	1.04801	0.952378	17.2727	0.79325	2.14123	0.164467	0.633721	0.133888	0.0357532	0.101692	0.0136816	0.0748048	0.0222715	0.181753	0.0104067	0.0504637	0.00890155	0.0947775	0.278412	0.216698
	P6A	21.8781	46108.9	5743.21	4458.16	2003.5	17469.6	22172.2	58933	4.56832	1158.2	2229.29	2.16141	15.0898	35.5642	786.791	1.00837	25.9767	243.633	21.5495	2.26234		0.465227	156.556	2.22772	4.00541	0.431572	1.605	0.301796	0.0777487	0.298652	0.0384908	0.242076	0.047668	0.185503	0.0192615	0.115648	0.0185804	0.500997	0.613795	0.292211
	P6A dup	29.9656	70525.4	7257.85	1290.83	1577.09	23965.1	32671.7	74721.4	2.10009	1399.19	652.901	2.31105	18.6499	38.3065	652.981	77.2708	37.6317	369.257	5.88848	2.45987	0.195617	0.634831	70.1262	0.57055	1.04414	0.114998	0.457141	0.0967358	0.0169222	0.0927584	n.d.	0.0629842	0.0136504	0.0595698	0.00754869	0.0249271	0.00521779	0.133011	0.172608	0.127839
	P2S	5.70791	22699.6	3107.51	1645.25	713.676	7411.24	13494.6	17319.9	4.75937	454.98	773.055	1.44239	4.0739	26.5176	77.5096	33.2454	16.1427	139.796	2.04527	1.67768	0.231746	0.196035	19.5458	0.731132	1.34542	0.145831	0.547976	0.116593	0.0267083	0.089154	0.0137617	0.0851365	0.0153971	0.0580285	0.00746719	0.0344332	0.0057003	0.0559093	0.210753	0.162404
	T1J	27.2989	52283.3	2478.9	1210.02	677.257	13097.1	9177.78	11488.5	2.54226	116.566	616.629	2.20496	11.1835	77.6115	208.353	1.0519	9.26015	40.8319	2.36384	2.93301		0.294464	37.7406	0.502491	1.53899	0.106044	0.404134	0.0752813	0.01927	0.0627536	0.0103358	0.0567095	0.0111456	0.14096	0.00469567	0.0307699	0.00451138	0.0572995	0.159086	0.358011
	T1J dup	25.9525	39398.4	1945.41	1084.12	558.775	10738.6	8790.17	8673.32	2.16179	94.0451	485.57	1.64537	8.47378	48.7384	162.988	51.8994	9.36475	41.5228	3.59723	2.34844		0.31852	36.4298	n.d.	n.d.	n.d.	0.45577	0.145485	0.0245489	0.100592	0.0283772	0.066651	0.0447094	0.11719	0.0272755	0.0262656	0.0134863	0.0812481	0.125645	0.140937
	T2J	35.2694	62912.8	3717.05	5137.25	2273.24	14637.6	17534.6	13758.3	6.67811	172.953	2714.21	2.70486	13.8048	50.4586	261.553	14.4394	19.3856	77.2277	8.40217	1.48171	0.702269	0.792073	22.6307	1.88842	4.32661	0.413617	1.66279	0.323897	0.0638806	0.26374	0.0393124	0.23482	0.0469021	0.332106	0.0207859	0.103737	0.0193801	0.215106	0.63494	0.380209
	T1A	9.08616	30300.4	3073.62	2236.44	651.447	6537.75	10710	25507.6	2.7761	246.466	1204.9	1.17339	4.60993	35.3141	124.447	0.386927	9.29635	127.374	4.73827	1.2057	0.399557	0.341668	68.1877	1.07513	2.14502	0.23446	0.89104	0.171483	0.0371265	0.145525	0.0205108	0.122881	0.0250772	0.115112	0.0103849	0.0593857	0.00887043	0.125892	0.316619	0.141131
	T1A dup	12.582	33093.2	3546	2655.09	635.176	10640.8	11381.8	29962.7	3.15421	244.626	824.895	1.52902	5.80912	43.8803	141.974	108.261	10.5979	150.843	4.88835	2.33451	0.363055	0.395525	39.2059	0.909305	n.d.	n.d.	0.748385	0.179713	0.0275829	0.0764753	n.d.	0.0633267	0.0189843	0.0926603	0.00979307	0.0240085	0.00257136	0.0744875	0.316943	0.129389
	T2S	19.0774	29131.2	5173.9	15669.3	1269.78	7580.53	11020.3	21377.7	17.9201	404.287	8309.42	4.46098	14.0475	59.3415	261.434	256.752	29.0641	185.038	23.0817	2.80926	1.28079	1.48592	197.105	6.26274	12.2424	1.25986	4.80292	0.943404	0.185417	0.741652	0.100828	0.563308	0.141933	0.58348	0.0614832	0.277237	0.0503506	0.596754	2.05784	0.912616
	J2J	82.7771	146413	9437.17	9104.14	3106	22074.6	23660.1	60393.5	20.3785	1025.56	3641.05	14.1532	72.5167	100.657	4560.3	6.60664	33.5974	288.594	13.6166	2.93566	3.09494	1.78355	339.693	2.52781	6.13944	0.558314	2.30392	0.507591	0.111372	0.356145	0.0607716	0.339549	0.0685261	0.431938	0.0305216	0.187541	0.0297349	0.313776	0.832615	0.964027
	J2J dup	105.952	101876	19898.6	73005.8	4761.14	24436.6	36083.8	76925.8	92.1845	1276.15	37303.8	22.7286	87.8364	299.14	5106.25	6.29547	0	483.502	106.419	5.76648	8.33053	10.6656	313.674	21.8172	52.8325	4.93676	19.5722	3.84408	0.930129	3.43726	0.554405	3.07509	0.600011	3.54935	0.245572	1.68925	0.240566	2.76927	7.80529	3.92867
	J3J	29.791	47017.1	3755.66	8911.55	1808.46	11824.2	8992.36	30028.4	12.9372	373.33	3594.33	5.1609	27.2733	42.6553	1539.1	1.85296	15.7058	129.652	10.3546	2.96711	3.3038	0.823353	264.458	2.42845	5.9417	0.549217	2.17971	0.43645	0.0996911	0.38096	0.0602752	0.364527	0.0728447	0.441471	0.0305644	0.186251	0.0247234	0.268801	0.907914	0.605707
	J2A	12.6733	16235.4	2989.27	11126.7	950.035	4332.89	6555.18	16418.2	13.2418	239.869	5640.57	3.43429	11.9494	32.5989	724.38	56.9335	16.8494	88.7762	21.3565	0.938281	1.56627	1.10957	160.365	3.84946	8.00306	0.848596	3.3805	0.648452	0.159298	0.614501	0.0837557	0.506099	0.102356	0.419606	0.0440519	0.284324	0.0425367	0.561746	1.22926	0.564391
	J2S	40.2381	56536.7	7882.78	28467.8	1502.34	7813.09	15345.8	32746.5	32.7093	651.531	14938.5	8.57663	23.6599	82.215	813.401	2.08737	0	251.417	38.6985	2.03608	2.3725	2.29135	51.0133	9.12731	19.0088	2.06099	8.1628	1.5861	0.372421	1.39442	0.22188	1.20837	0.252993	0.838118	0.100936	0.678243	0.0934554	1.02977	3.64945	1.52183
	S4A	33.8787	43721.3	1489.3	2341.53	1414.65	8170.06	19535.7	6430.76	4.61209	136.647	1249.17	1.85941	12.6437	45.148	132.927	153.231	94.0948	42.3709	5.28324	3.9874	0.467679	1.01064	70.7763	n.d.	n.d.	n.d.	0.994428	n.d.	0.040285	0.139494	n.d.	0.108683	0.0344886	0.266544	0.0320251	0.0702452	0.0201606	0.12868	0.532201	0.356561
	AGV-2-MT-1	9.66734	30327.4	9960.68	86993.1	1957.24	n.d	22448.6	36618.1	15.3831	736.013	44309.6	16.5132	18.6122	50.8008	95.5736	38.2067	65.4803	796.147	246.532	3.25028	1.9258	1.066	1098.35	36.2445	67.2452	7.73785	30.3668	5.49857	1.52604	4.58251	0.654061	3.30254	0.670362	1.79314	0.261556	1.63523	0.235821	5.20436	5.80859	1.87833
	AGV-2-MT-2	8.82497	27248.1	9135.18	81108.6	1785.44	n.d	21528.1	33146.3	13.5354	669.251	40679.6	14.3484	16.271	45.5185	83.7379	105.981	59.9625	736.7	221.549	2.72825	1.6641	0.991757	1030.71	33.8659	62.7292	7.06388	27.5687	5.02938	1.48666	4.13891	0.59448	3.19939	0.600159	1.6486	0.228922	1.53236	0.223654	4.57803	5.25647	1.64319
	AGV-2-PSA	9.67014	29909.2	10326.9	85221.1	1953.21	n.d	23249.5	36549.5	15.163	729.294	43770.2	15.6449	18.0711	54.6998	155.052	111.435	63.7739	777.607	231.35	3.43349	2.52058	1.07206	1120.7	36.7404	68.0364	7.72094	30.0322	5.46396	1.52798	4.5949	0.618768	3.47662	0.661087	1.798	0.253478	1.57685	0.232115	4.9749	5.79173	1.82189
	AGV-2-STD3X	9.46256	30650.4	7394.88	80013.2	2144.98	n.d	25008	26201.3	16.4024	726.502	46147.6	16.6402	19.4871	95.1795	98.7994	213.121	58.2688	644.496	255.893	3.66894	1.99803	0.899481	868.816	25.4597	65.5835	5.32594	20.8769	3.8109	1.01066	2.90413	0.45437	2.32844	0.459116	1.28258	0.17921	1.16129	0.155305	5.48195	4.58557	1.99863
	AGV-2-STD3X	8.06575	26315.9	6346.35	72681.3	1908.27	n.d	20351.8	22881.8	14.7711	642.508	39536.1	14.6222	17.1575	85.5499	88.192	60.7041	53.9368	592.745	237.708	3.76878	1.77572	0.834042	801.062	23.5371	60.6835	4.98132	19.4279	3.56943	0.99514	2.58882	0.375274	2.11474	0.474847	1.19562	0.202922	1.00858	0.13975	5.07965	4.23028	1.97176
	AGV2 average	9.13815	28890.2	8632.8	81203.5	1949.83	n.d	22517.2	31079.4	15.051	700.714	42888.6	15.5538	17.9198	66.3497	104.271	105.889	60.2845	709.539	238.606	3.36995	1.97685	0.972668	983.928	31.1695	64.8556	6.56599	25.6545	4.67445	1.3093	3.76185	0.539391	2.88435	0.573114	1.54359	0.225217	1.38286	0.197329	5.06378	5.13453	1.86276
	AGV2 literature	11	31100	10800	89500	2100	na	23900	37200	17	770	46800	16	19	53	86	na	67	658	230	na	2.3	1.16	1140	38	68	8.3	30	5.7	1.54	4.69	0.64	3.6	0.71	na	0.26	1.6	0.25	5.08	6.1	1.88
	BCR-2-SSCZO	11.4092	23111.8	19564.2	67045.3	1450.9	450.587	14251.7	47329.1	27.6414	1431.79	89130	36.6898	17.4684	25.1463	232.657	93.9668	46.7263	388.536	186.199	204.901	2.11813	1.09412	662.633	23.8409	51.0739	6.3728	28.3723	6.52979	1.88857	6.79311	1.02968	6.3324	1.24311	3.58974	0.504951	3.30749	0.476506	4.81733	5.55033	1.62213
	BCR-2-WRR	8.80944	24125.8	21508.2	74092.6	1563.54	377.658	15721.1	53697.6	14.5079	1571.59	97137.5	40.1238	11.883	17.3065	153.671	277.212	48.839	434.277	210.346	248.108	3.39296	1.15904	726.273	26.1128	55.6102	6.95353	30.2312	6.94371	2.21927	6.93208	1.09801	6.74714	1.37291	3.83778	0.535459	3.64188	0.542738	5.24683	6.00517	1.74859
	BCR2 average	10.1093	23618.8	20536.2	70568.9	1507.22	414.123	14986.4	50513.3	21.0746	1501.69	93133.7	38.4068	14.6757	21.2264	193.164	185.589	47.7826	411.407	198.272	226.505	2.75554	1.12658	694.453	24.9769	53.3421	6.66317	29.3017	6.73675	2.05392	6.8626	1.06385	6.53977	1.30801	3.71376	0.520205	3.47468	0.509622	5.03208	5.77775	1.68536
	BCR2 literature	9	23000	21600	71400	1500	na	14900	50900	18	1520	96600	37	na	19	127	na	48	346	188	248	na	1.1	683	25	53	6.8	28	6.7	2	6.8	1.07	na	1.33	na	0.54	3.5	0.51	4.8	6.2	1.69
