# Supplementary material for: Dust outpaces bedrock in nutrient supply to montane forest ecosystems
Source: Nat Commun. 2017 Mar 28;8:14800. doi: 10.1038/ncomms14800 (PMC5379052; doi:10.1038/ncomms14800)
Supplement: Supplementary Dataset 2 — Excel workbook containing previously published bulk bedrock compositions, erosion rates, and regolith fluxes to soil for the ssCZO region. Also included are the summarized calculations of P fluxes from regolith and dust. [file ncomms14800-s3.xls]

## Sheet: bulk geochemistry of bedrock
Sample	Point sample pairings	Catchment pairings	Rock type	Latitude (UTM11N)	Longitude (UTM11N)	Elevation (m)	Mean annual temperature (°C)	Mean annual precipitation (cm)	Tree-canopy cover (%)	Si (mg/g)	Ti (mg/g)	Al (mg/g)	Fe (mg/g)	Mn (mg/g)	Mg (mg/g)	Ca (mg/g)	Na (mg/g)	K (mg/g)	P (mg/g)	Sc (ppm)	V (ppm)	Cr (ppm)	Co (ppm)	Ni (ppm)	Cu (ppm)	Zn (ppm)	Ga (ppm)	Ge (ppm)	As (ppm)	Se (ppm)	Br (ppm)	Rb (ppm)	Sr (ppm)	Y (ppm)	Zr (ppm)	Nb (ppm)	Mo (ppm)	Ag (ppm)	Cd (ppm)	Sn (ppm)	Te (ppm)	Cs (ppm)	Ba (ppm)	La (ppm)	Ce (ppm)	Nd (ppm)	Hf (ppm)	Tl (ppm)	Pb (ppm)
12J065BM		SNS17	Granite	4111279	305294	2320	7.095	116	1.47	353.214	0.737528	72.344	7.16034	0.347427	0.985445	8.47029	24.7262	39.6814	0.120286
12J066BM		SNS17	Granite	4111972	305389	2320	7.095	116	5.4	354.373	1.04911	71.6656	8.26162	0.380329	1.23834	8.2811	23.4879	38.0534	0.170693
12J067BM		SNS17	Granite	4112088	305786	2281	7.305	116	22.28	353.408	0.994723	72.2601	6.86017	0.415158	0.928909	8.2953	25.839	38.591	0.125769
12J069BM		SNS17	Granite	4110725	304755	2308	7.41	116	4.14	353.937	0.598539	72.2483	6.68006	0.320467	0.798972	8.46509	25.2821	38.9446	0.138074
12J070BM		SNS17	Granite	4111502	305489	2326	7.095	116	0.49	350.677	1.11389	72.1274	9.8344	0.318707	1.98053	11.5738	23.5823	36.5432	0.197391
Bald_Mtn_Road		Glen Step 4	Granite	4105406	306203	1919	9.41	104	14.91	355.009	0.924211	71.8834	6.61081	0.245205	0.911766	6.87666	23.0852	41.6417	0.0873917	0.8	3.6	10.5	86.7	2.8		9.6	14.1	0.2	6.7	1.4		191.2	117	12.2	79.1	10.6	0.5			8.7	0.4	3.8	452.2	21.3	39.1	11.6	0.7		37.1
Bald_Rock1		SNS17	Granite	4107773	305159	2258	7.695	113	14.62	351.915	0.612072	71.546	7.91769	0.336244	3.17884	7.12427	22.9137	41.0771	0.101862	0.4	3.9	10.65	60.05	3.2	0.5	26.25	14.95	0.55	19.25	3.35	2.05	195.3	136.15	11.05	78.6	10.2	0.1	8.15	9.45	5.9	6.3	6.95	680.3	20.8	47	16.95	2.6	8.8	31.85
Bald_Rock2		SNS17	Granite	4107856	304661	2306	7.695	113	8.17	351.286	0.68808	72.1411	6.78397	0.308325	2.86307	7.32826	24.1121	41.6318	0.0891592		4.9	13.1	53.9	3.5	0.4	22.6	15.7	0.8	19.4	4	1.8	198.9	128.1	12.3	73.2	11.5	0.3	6.9	8.7	6.3	6.6	14.8	601	24	50.9	15.1	1.6	8.8	35.6
BMMS1		SNS17	Granite	4108585	303928	2385	7.685	110	6.51	350.748	1.58262	71.9313	11.1575	0.417831	2.2558	10.9005	21.8801	36.9879	0.170226	1.4	14.8	12.6	139.3	5.8	0.9	46.4	15.1	1.8	23.1	3.4	0.8	155.4	214	9.4	106	9.7	0.5	6	8.8	3.6	4.8	4.1	829.3	31.2	71.2	15		11.7	23.6
BMMS3		SNS17	Granite	4108882	304414	2371	7.685	110	0	353.09	1.12959	72.0095	8.36897	0.366293	1.23273	8.87933	22.746	39.8561	0.126196	3.5	8.9	6.6	62.4	3.5		18.8	16.2	0.6	22.5	4.3	2.9	188.5	151.4	12.5	73.1	10.8	0.4	4	2.1		2.3	8.6	611.8	24.1	47.3	13.9	0.1	9.4	32.6
BMMS4		SNS17	Granite	4110605	304333	2330	7.785	114	1.93	353.335	1.16464	72.1078	7.86686	0.353497	1.04494	8.43931	22.4684	40.8818	0.152985	1.1	4.9	8.6	64.7	3.5		31	15.6	0.5	22.4	4.2	2.1	196.6	145.6	12.7	73.9	10.8	0	9.7	2.6	2.3	9.2	9.2	627.6	21.4	46.6	13.9		10.2	31.8
BMT01_2/3	BMT01 and BMT02	Glen Step 4	Granite	4107793	306008	2221	8.03	112	6.55	353.593	0.928252	73.2071	6.66676	0.345442	0.777284	7.58337	22.9476	41.3963	0.0828472	0.9	3.5	8.3	82.3	4.4		27.3	15.4	0.1	23.3	2.9	2.6	201.6	133	12	66.2	11	0	5.4	5.6	3.2	6.2	7.8	615	21	32.1	19.3		13.4	33.4
BMT02_4	BMT01 and BMT02	Glen Step 4	Granite	4107267	306306	2212	8.03	112	0	355.415	0.945934	70.7853	7.84541	0.3957	0.981856	7.77384	22.6146	40.2811	0.0915405	0.7	3.6	10.8	93.3	3.5		34.8	16.5	1.6	28.7	3.5	2.5	203.9	137.6	13.3	77.5	13.5	1	13.3	9.4	0	3.4	9.8	569.7	31.2	37.8	14		14.9	30.8
BMT03_6	BMT01 and BMT02	Glen Step 4	Granite	4107254	306336	2211	8.03	112	0	353.52	1.01341	72.3069	7.5361	0.396334	0.935161	8.27963	23.6602	39.8805	0.0873209	2	3.8	5.8	115.4	5.1		32.5	15.8	1	28.6	3.3	2.5	200	135.8	11.6	72.4	13.1	0.3	7.2	4.9	0.8	8.3	10.4	569.1	15.2	52.2	14.2		14.7	32.3
BMT04	BMT04 and BMT05	SNS17	Granite	4109382	304326	2338	7.72	113	4.91	353.387	0.67841	72.6247	6.28446	0.300356	0.760409	7.81229	22.3462	43.9623	0.103989		6.3	8.9	234.2	6.2		19	15.2	3	23.6	1.4		195.5	142.3	13.5	70.3	7.1	0.3	8.6	10.7	3	2.3	4.6	611.6	29	35.9	17.5		13.6	30.5
BMT05	BMT04 and BMT05	SNS17	Granite	4109390	304400	2331	7.72	113	4.74	351.657	1.03079	72.8199	8.99322	0.388898	1.38081	9.58241	23.7352	38.2965	0.143995	0.5	7.3	4.9	126.3	4.8		26.9	16.4	1.6	23.8	2.2	1.4	183.3	158.8	10.8	76.7	10.6	0.2	6.4	4.1	3.1	5.2	2.8	621.4	26.1	50.8	20.6		13.3	29.3
BMTX02_9	BMT01 and BMT02	Glen Step 4	Granite	4107256	306317	2212	8.03	112	0	353.925	1.03813	72.1199	7.00928	0.324504	0.815074	8.10664	23.3131	40.8397	0.087383	0	4	9.8	102.4	4.8		30.1	15.6	1.4	31.8	3.6	3.3	202.2	136.3	11	73.5	11.5	0.2	11.5	6.7	0.8	5.1	12.1	605.6	30.1	39.8	14		16.9	33.6
Glen_Rock1		Glen Step 4	Granite	4105269	305837	1954	9.41	104	9.58	352.472	0.494852	71.8449	6.92928	0.244863	2.69445	7.16373	24.0804	40.71	0.0932542		5	8.6	105.2	4.9	0.3	15.6	16	0.8	28.7	3.3	2.7	191.8	134.2	10.5	70.6	11	0	4.8	4.8	1.1	1.7	8.7	621	20.8	58.8	22.3	1	13.2	34.3
Glen_Rock2		Glen Step 4	Granite	4105269	305837	1954	9.41	104	9.58	350.884	0.361453	74.5185	4.5103	0.203169	2.40491	7.45175	25.6363	40.8635	0.0679156	0.3	3.6	10.6	56.6	3.2		8.8	15	0.9	23	4.9	3.1	190.5	128.6	11.4	46.9	8.5	0.2	12	10.7	3.9	3.7	5.8	573.6	21.5	38.4	11	1.7	10.6	41
Glen_Rock3		Glen Step 4	Granite	4105268	305861	1954	9.41	104	10.1	349.814	0.465124	74.1467	6.3027	0.279472	2.94826	7.41764	26.3367	39.2307	0.0846639	0.55	5.25	7.5	87.65	4.45	1.8	14.85	16.3	0.65	27.45	3.8	2.65	190.45	121.35	11.95	58.2	11.7	0.15	7.8	7.5	1.4	2.1	4.8	527	24.2	46.7	13.15		11.95	37.85
D102MS1		D102	Tonalite	4101927	305427	1933	10.355	104	61.34	318.187	3.79268	83.8544	25.5316	0.497597	8.78512	25.3443	24.3764	26.2886	0.498108	1.4	66.5	27.6	42.4	6.2	0.7	63.1	17.1	0.2	30.7	5.7	4.2	112.8	400.7	8.3	87.7	8.9	0.9	10.1	6.3		4.6	10.4	868.1	48.2	90	19.9	0.6	10.4	17.2
D102OS1		D102	Tonalite	4102027	305684	1955	9.82	104	48.54	314.252	3.57809	85.4247	28.2334	0.536585	9.90162	27.2094	24.375	24.2335	0.606869	2.9	74.9	17.1	58.2	6.5	17.5	63.4	19	0.2	27.2	5.7	4	98.1	389	10.8	105.2	10.3	1.3	9.6	9.9	1.9		1.6	623.4	39.3	50.6	20.9	2	11.8	17.7
D102OS1B		D102	Tonalite	4102027	305684	1955	9.82	104	48.54	345.64	0.357566	76.869	2.03753	0.0930996	0.539639	5.74853	17.1191	64.7414	0.585771	1	8	4.4	41.2	3.8	10.2	2.8	15.1	0.6	25.6	3.3	3.4	154.4	116	4.6	27.6	2.7	0.4	4.6	2.8		3.8		281		17.1	8.6		10.5	42.3
D102OS5		D102	Tonalite	4101673	304843	1743	10.355	104	64.84	307.812	4.28559	88.3817	30.0537	0.573023	10.6808	29.2666	25.864	22.652	0.590216	1.4	75.7	16.7	50.8	5.4	0.4	70.5	20	0.3	28.1	5.5	4	98.5	413	12.1	116.9	10.5	0.6	11.6	9.2		3.6	14.5	590.7	41.8	86.6	31.6	2.4	9.7	20.2
D102OS6		D102	Tonalite	4101738	304895	1785	10.355	104	56.9	315.679	3.64661	87.0953	26.9172	0.523565	9.31957	26.9706	24.1692	22.0698	0.508422	1.3	67.5	14.7	54.1	5.4	1.7	60.9	18.5	0.4	28.1	5.2	2.8	85	378.2	10.9	112.3	9.7	0.6	5.9	4.6			4.7	607.1	61.9	93	32.6		9.8	18.2
D102R01		D102	Tonalite	4101539	304202	1536	11.63	103	82.87	239.783	6.75869	103.142	59.849	1.08486	39.8442	65.5964	12.7299	13.2865	0.582806	9.6	200.8	39.1	49.2	30.5	11.2	90.1	20.3		26.8	6.4	4.3	64.3	541.4	12.1	56.6	4.6	0.8	15.2	6.9		3.4	11.3	328.1		23.7	16	2.5	8.6	5.6
D102R02		D102	Tonalite	4101550	304403	1573	11.63	103	82.47	309.403	3.94036	88.0539	30.394	0.60799	10.4563	28.5659	23.9863	22.7606	0.98377	2.7	75.1	13.4	43.8	6.6	1.1	72.3	19.1		29.6	5.1	3.2	92.6	419.3	9	120.4	10.3	1.1	5	9.8			6.3	685.1	21.9	31.1	14.1	3.1	8.8	14.4
D102R03		D102	Tonalite	4101536	304513	1589	11.63	103	81.76	309.408	4.41426	86.3422	31.6258	0.669381	10.9678	30.066	24.3368	21.0202	0.758804	3.4	78.1	13.8	33.3	6	1.8	77	18.4		30.7	5.1	3.9	87.3	410.4	11.8	114	11.1	0.3	13.2	13.4	1.4	1.2	6	524.9	21.4	60.9	26.7	1.3	11.6	15.9
D102R04		D102	Tonalite	4101557	304721	1661	10.355	104	77.33	309.326	4.19918	86.0307	31.7557	0.604681	11.2163	27.7558	23.0351	25.7601	0.632419	1.3	77.7	16.2	51.4	6.6	0	69	18.2	1	27.2	5.1	4.2	97.8	403.9	12.6	122.8	11.4	0.9	10.4	9	2.5	0.5	1.5	831.3	15.9	28.8	12.4	4.2	9.8	15.9
D102R05		D102	Tonalite	4101647	304749	1692	10.355	104	70.67	321.673	3.72022	80.5305	26.7178	0.54713	9.10747	25.3791	22.4139	25.9113	0.532141	3.8	65.2	16.1	45.9	6.1	1.2	62.7	17.3	0	29.8	5.3	3.9	101	372.9	11.9	95.4	10.9	1	10.1	7.3			2.9	594.7	27.2	61.5	20.4	0.5	10.4	16.2
D102R06		D102	Tonalite	4101738	304781	1741	10.355	104	68.24	316.447	3.38042	85.7208	25.2384	0.524862	8.51192	26.9304	24.6363	25.7787	0.50968	0.4	60.6	15.1	43.4	5	12.7	59.8	18.2	0.1	24.2	5.9	3.8	103.9	399.7	9.1	94	9	0.5	7.9	10.7	0	4.4	9.2	688.5	22.7	41.1	20.3		10.5	19.3
D102R07		D102	Tonalite	4101755	304706	1725	10.355	104	69.88	303.628	4.82842	88.2124	36.804	0.581672	9.48159	27.7455	23.105	26.4426	0.765766	4.3	75.8	9.6	36.9	3.2	8.7	77.2	19.3		29.8	5.4	3.8	108.3	455.6	17.6	263	10.6	1	8.3	4.6	1.6	7.5	0.3	1753.2	51.8	95.6	22	0.1	11.3	15.2
D102R08		D102	Tonalite	4101871	304776	1784	10.355	104	73.09	320.852	3.38633	82.8658	27.5147	0.579299	9.42494	21.7283	22.2741	27.1012	0.485317	3.6	67.3	14.7	49.6	5.5	1.1	65.9	17.3	0.3	24.9	4.2	2.6	107.2	330.7	8.4	114.4	9.7	0.7	8.5	6.8			2.3	713.8	25.7	52.5	15.5	0.5	11	16.7
D102R09		D102	Tonalite	4101363	304733	1637	10.355	104	82.53	310.799	3.99687	86.4937	29.5313	0.667693	10.2368	30.3464	25.7468	20.5287	0.687291	3.4	73.7	13.6	40.2	5.7	1	72.9	19.3	0	27.8	3.7	3.3	84.7	419.9	12.1	118.6	9.8	0.7	8.1	4.8		3.5	2.7	548.2	17.8	52.5	20.7	1.3	11.8	15.5
D102R10		D102	Tonalite	4101355	304898	1702	10.355	104	79.38	311.43	4.09105	85.1111	30.6333	0.616325	10.6504	29.0829	24.8074	22.2096	0.677369	2.3	78.8	13.9	38.9	5.9	2.1	73.3	19	0.3	25.8	4.1	3	91.7	419.9	9.9	113.1	9.3	0.6	15.1	12.8	4	6.3	2.9	643.5	27.9	47.1	15.8	1	12.4	14.6
D102R11		D102	Tonalite	4101272	305057	1772	10.355	104	78.23	308.435	4.22369	86.5105	30.2199	0.624585	10.8193	28.329	24.1041	26.5841	0.809049	4.2	78.6	14	49.4	6.2	2.4	73.5	18.6		21.7	4.1	2.1	103.4	416.7	12.6	121.6	10.2	0.6	7.6	5.8	1.3	2	1.9	795.8	36.6	75.3	21.7		9	16.6
D102R12		D102	Tonalite	4101258	305227	1842	10.355	104	68.09	311.143	3.808	88.9271	25.7294	0.444004	8.99979	29.5166	25.4606	24.1496	0.551048	1.5	66.8	14.8	31.3	4.8	0.9	61	18.7		26.5	5	2.8	92.2	467.1	8.2	88	7.7	0.7	9.2	4.4	2.3	4.9	2.8	929.4	35.7	30.1	9.2	1.3	10.9	17
D102R13		D102	Tonalite	4101220	305210	1835	10.355	104	69.08	308.196	4.25756	86.7491	30.2952	0.586771	10.9039	30.0117	23.8192	25.2028	0.606978	1.3	79.7	17.8	37	6.2	2.8	70.8	18.8		24.8	4.4	3.2	93.8	439.3	13.6	118.6	10.7	0.7	10.9	9.4	1.4	7.1	1.9	878.1	25.8	41.9	23.8	2.2	11.5	17.8
D102R14		D102	Tonalite	4101198	305313	1825	10.355	104	61.39	310.992	4.20908	86.9116	28.07	0.592132	9.79582	21.7453	19.449	38.4792	0.600822	3	68	13.8	37.6	6.6	9.1	63.9	17		27.2	5.1	3	125.6	384	16.2	106.7	13.9	1.1	9.3	6.6	2.9	9.4	1.3	1056.2	31.8	40.2	15.1	0.5	10	20.1
D102R15		D102	Tonalite	4101388	305281	1839	10.355	104	67.04	308.372	3.95279	87.6088	29.8177	0.58033	10.6834	32.2311	27.265	18.6611	0.616408	2.1	76	17.9	37.6	5.3	1.4	70.9	19.9	0.2	25.7	4.3	3.9	86.9	440.5	10.5	109.8	9.6	0.9	7.3	3.8	2.5	4.3	13.2	478.6	24.3	36.9	17.6		11.7	14.8
D102R16		D102	Tonalite	4101503	305274	1845	10.355	104	63.94	311.374	3.86897	87.4609	30.1651	0.565079	10.5582	25.6989	23.132	25.3659	0.658743	4.5	73.7	14.5	57.7	6.2	1.9	70.9	18.9	0.6	27.5	4.3	2.2	99.5	393	9	114.4	9.6	0.9	8.6	2.6		10.3	1.8	772.2	27.8	53.8	24	1.2	12.1	16.9
D102R17A		D102	Tonalite	4101952	305058	1824	10.355	104	64.23	335.497	1.91794	76.9344	16.834	0.400837	5.06998	14.0194	20.1917	42.9461	0.511743		31.8	10.3	56	5.5		40.1	17.5	1.5	22.4	3.5	1.9	149.4	260.3	5.6	111.5	8	1	8.8	7.2	1.2	6.7	12.9	552.7	11.1	29.2	13.3	2.2	9.4	27.1
D102R17B		D102	Tonalite	4101952	305058	1824	10.355	104	64.23	353.969	0.357037	70.4347	4.444	0.0715091	0.233498	5.30722	15.9375	59.8244	0.108316		4.2	8.9	45.2	2.9		5.4	13.8	1	27.9	4.2	2.8	152	225.7	1.3	96.5	1	0.2	10.4	9.6			2.9	722.8	20.6	11.4	0.3	0.8	12.3	31.3
D102R17C		D102	Tonalite	4101952	305058	1824	10.355	104	64.23	315.262	3.70463	83.6084	28.8912	0.579748	10.1094	28.6266	25.756	20.8366	0.641809	2.6	71.3	13.8	35.4	4.8	2.1	66.8	19.1	0	23.8	4.4	3.5	90.7	381.4	9	112.4	8.7	0.6	16.1	12.7	5.1	2.5	5.2	482.5	11.4	57.8	17.2	3.5	10.7	15.6
D102R18		D102	Tonalite	4101867	305169	1850	10.355	104	64.14	332.062	2.53419	80.6774	18.5258	0.367172	6.16639	24.8803	23.5865	22.3945	0.414393	4.1	43.3	10.6	38.9	5.4		42.6	16.2	0.6	25.6	5.1	3.5	82.9	384.8	5.8	73.1	6.6	0.8	9	4.3	1.1	4.3	3.2	609.9	11.8	53.9	13.7		9.6	17
D102R18B		D102	Tonalite	4101867	305169	1850	10.355	104	64.14	277.076	6.72966	91.8716	50.8275	0.917685	17.8938	40.0494	25.4744	19.6405	1.19456	4.9	138.3	15.4	35.9	9.2	78.6	93.9	21.2		34.3	6.5	4.8	88.6	466.9	21.4	179.8	15	0.9	9	9.1		2.1		682.6	38.3	65.2	32.9	3.5	14.9	14.3
D102R19		D102	Tonalite	4101479	304907	1720	10.355	104	77.3	311.404	4.21547	86.9385	31.0821	0.600176	10.72	27.0669	24.4014	21.5169	0.610392	2.8	72.8	18.6	38	7.2	0.3	73.5	19.7		26.3	5.3	3	93.4	383.3	13.1	118.6	12.5	1	12.3	4.8	4.7	12.5	8.2	547.2	25.7	53.8	27.4	1.5	12.1	15.9
D102R20		D102	Tonalite	4101932	305344	1901	10.355	104	65.97	314.969	3.7665	85.0731	28.126	0.559504	9.53107	25.3303	23.3821	27.091	0.543261	2.2	76.2	21.3	48.3	6.7	1.6	65.8	17.8	0.1	23.5	3.9	3	103.9	375.9	9.5	109	9	1.2	13.2	9.9	2.5	6.8	10	844.5	12.3	46.5	18.4	2.3	10	16.9
D102R21		D102	Tonalite	4101961	305370	1905	10.355	104	67.1	313.939	3.74387	83.888	29.5408	0.592731	10.5172	26.5147	23.1167	26.6993	0.575468	0.7	75	11.3	38.5	7	1.4	67.4	17.9		23.3	4.9	2.9	100.9	378.1	12.9	109.8	9.6	0.4	7.5	9			6.3	732.5	10.1	27.3	8.5		8.4	16.1
D102R22		D102	Tonalite	4101996	305515	1933	10.355	104	59.97	314.301	3.8095	84.7259	29.2149	0.624261	10.4353	27.2607	24.5129	22.9069	0.530392	1.4	74.3	15.7	38.1	6	1.9	68.7	18.4	0.7	28	5.6	3.9	92.8	379.7	9.9	101.1	8.3	0.7	10.1	9.6	1.9	5.5	5.9	580.5	8.3	26.8	16.3		13.8	18.5
D102R23		D102	Tonalite	4102095	305765	1977	9.49	103	41.24	318.186	3.6013	83.4919	25.5752	0.565107	9.01356	24.7562	23.2437	28.8709	0.498415	1.1	66.6	13.2	39.8	6	14.6	60	17		23.3	4.3	2.8	106.6	368.1	10.7	99	9.2	0.8	7.1	5.1	4.2	7.1	4	708.5	21.3	33.1	18.2	1.6	10.3	17.2
D102R24		D102	Tonalite	4102156	305330	1897	10.155	102	72.5	270.702	6.84016	94.1489	55.5235	0.96282	19.4973	43.7594	23.4807	17.7461	1.06659	11.9	170.8	12.8	38.4	7.7	15.4	99.4	21.5		27.6	5.1	3.9	78.8	475.6	23.9	134.3	11.5	0.7	12.9	11.8	2.2	4.2	2.9	648.5	24.6	36.4	26.7	1.7	11.5	13
D102R25*		D102	Tonalite	4101622	305254	1855	10.355	104	65.41	354.259	0.560454	71.494	6.0529	0.157628	0.749856	6.02142	20.9571	48.8434	0.0651168	1.3	1.3	3.9	44.5	3.9	5.2	9.6	14.5	1.2	21.4	2.7	1.7	152.4	49.2	3.1	100.2	8.8	0.6	7.1	6.5	1.2	6.5	2.8	105	17.2	17	5	1.9	11.1	42.8
D102R26		D102	Tonalite	4101622	305254	1855	10.355	104	65.41	310.289	3.91865	87.5332	30.8689	0.608317	10.6177	28.6025	24.5889	21.3047	0.646081	1.4	80	15	54.9	6.2	9.7	70.6	19.3	0.4	25.2	4	2.4	90.6	391.5	13.5	122.5	11.5	1.4	12.3	5.6	3.6	3.6	1.6	627.5	37.1	75.6	24.1	4.9	13.7	14.5
D102R27		D102	Tonalite	4101346	304952	1733	10.355	104	77.8	312.462	4.51311	83.3307	31.64	0.597805	11.1982	28.514	23.0104	23.2506	0.663307	3.4	82	18	39.2	6.2	2.7	70.8	18.8		28.4	4.7	3.9	87.8	393.2	16.5	121.3	13.1	1	14.6	13	5.4	3.5	1.4	747.8	37.9	83.2	29.2	2.1	12.5	18
P301C01		P301	Granodiorite	4105008	304777	2011	9.225	103	61.53	295.955	5.1533	87.9089	39.4094	0.785703	14.9926	36.2081	23.3935	20.1355	0.774656	3.2	108.8	36.9	37.3	8.7	4.9	83.9	19.1	1	9	1.1	0.7	96.6	464.5	15.6	141.3	9	0.6		1.6	3.2	6.1	4.1	699.6	29.2	68.7	29.2	3.5		10.2
P301C02		P301	Granodiorite	4105008	304777	2011	9.225	103	61.53	228.636	5.45483	78.551	97.2403	2.38825	42.7475	72.8755	20.6895	5.41398	0.80389	50.7	278.1	648.9	44.1	65.9		177	18.9	1.9			0.4	9.3	310	45.9	73.6	9.2	1		11.5	15.5	11.5		116.7	9	108.7	69	7.5	7.9	8.2
P301C03		P301	Granodiorite	4105050	304569	2032	9.225	103	61.83	300.821	5.02613	90.13	43.2002	1.5064	13.5313	28.0357	17.2434	19.8166	1.26475	15.9	129.55	27.7	79.75	13.7		93.8	19.6	1.3	10.2	2.7	0.95	103.9	337.1	20.2	273.45	12.85	2.05			4.05			851.05	31.55	69.95	28.15	5.35		21.35
P301C08		P301	Granodiorite	4104206	303996	1869	9.265	102	60.65	258.874	7.41253	97.1275	58.6554	0.877924	22.9776	54.588	22.5679	13.0959	1.04654	9.9	191.8	20.3	37.5	9.2	21.4	110.5	22.2	0	12.4	2.5	1.8	48.4	662.2	19	138.5	6.9	0.3			0.8	0	4.9	692.9	30.4	69	24.8	5.1	1.4	6.6
P301C11		P301	Granodiorite	4104560	304146	1943	9.265	102	62.59	296.245	4.612	90.4653	35.6113	0.709815	13.9629	36.5375	24.3978	21.0795	0.673335	13.1	137.7	19.4	78.7	8.1		73.2	18		8.4	2.1		92.5	451.3	18.3	142.9	8.7	0.6	6.5	6.9	13.7	0.9		755.2	41.6	50.9	21.4	2.3	4.7	9.6
P301OS1		P301	Granodiorite	4104652	305034	2013	9.225	103	69.26	285.679	5.60664	89.5884	46.3244	0.865441	17.8333	39.5711	22.9315	19.0416	0.918709
P301OS10me		P301	Granodiorite	4104896	305118	2008	9.225	103	62.42	230.737	8.96089	103.137	72.4669	1.4853	28.889	59.8347	27.3807	14.2211	1.31094	8.2	239.1	20.9	37.1	11.5	55.3	137.8	24.6		29.5	5.3	4.2	72.8	554.6	29.3	180.6	13.2	0.6	8.7	0.4		2.9	8.2	544.5	28.6	72.2	38.5	3.6	11.4	10.1
P301OS12		P301	Granodiorite	4105061	304912	2012	9.225	103	49	295.275	4.88799	88.3361	39.0431	0.744989	14.58	37.0943	23.9183	20.4247	0.733488	2.9	107.2	22.1	57.4	9.2	4.75	82.65	20.4		31.95	4.95	4.45	96.15	481	17.15	147.5	8.75	0.2	9	9.45	0.8	4.55	7.15	744.45	43.25	66.55	25.05	0.7	14	13.1
P301OS12me1		P301	Granodiorite	4105061	304912	2012	9.225	103	49	259.247	8.08879	96.5858	57.6551	1.13894	23.6836	46.6455	25.9612	17.3118	1.27597	4.2	155.3	34.4	46	12.3	25	115.2	22.6		26.3	5.8	4.3	99.8	489.5	20.7	193.4	12	1	11	7		4.8		721.2	18.2	20.5	21.5	2.5	11.9	10
P301OS12me2		P301	Granodiorite	4105061	304912	2012	9.225	103	49	263.701	7.66081	87.3362	68.2567	1.24755	23.1114	41.6453	22.2711	22.4264	1.22069	12.9	198.7	39.1	41.5	10.7	8.8	134.2	22.7		32.9	6.6	4.3	124.8	418.7	28.4	230.4	13.4	0.2	18.9	10.8	1.9	5.4	11.5	842.8	44.6	92.3	34.3	3.2	12	11.6
P301OS14		P301	Granodiorite	4105124	304627	2018	9.235	105	58.29	291.103	4.93973	91.4795	40.4603	0.730379	14.8501	38.5151	24.2778	18.8241	0.741881	4.75	110.05	23.45	36.75	8.3	5.35	82.4	19.75	0.2	30.05	5.75	3.9	88.35	501.55	14.3	124.85	7.65	0.5	13.65	9.05	2	2.85	2.05	726.55	31.2	55.1	20.6	1.8	11.95	11.25
P301OS17		P301	Granodiorite	4105154	304536	2043	8.975	102	41.2	303.869	4.12081	88.8828	32.152	0.579644	11.917	35.2249	24.3953	19.3236	0.650366	2.1	84.1	17.1	49.25	6.95	4.7	67	18.65		28.25	5.35	3.7	85.7	502.1	11.6	121.7	7.1	0.55	9.7	5.35		2.95	5.2	727.4	33.3	53	17.3	1.8	10.1	13.45
P301OS20		P301	Granodiorite	4105060	304286	2068	9.265	102	45.48	293.646	4.90458	90.3944	38.5753	0.697203	14.6596	37.4056	23.7034	20.4609	0.753397	5.6	109.2	24	51.3	8.7	7.2	78.2	18.7		31.8	6.2	4.2	89.1	483.2	14.9	133.7	7.9	0.7	7.5	2.7		4.6	5.4	765.4	10.8	34.7	20.3	1.7	12.5	14.8
P301OS20m		P301	Granodiorite	4105060	304286	2068	9.265	102	45.48	236.826	8.28303	97.9924	74.6452	1.55774	29.1715	56.2657	25.8755	16.1741	0.900516	19	223.2	20.6	39.8	14.1	95.6	138	22.5		38.5	7.4	5.8	85.3	439.2	36.5	95.4	16.1	0.6	13.9	6.4	2	8.8	3.5	509.6	20.6	55	34.7	1	17.5	13.7
P301OS8		P301	Granodiorite	4104644	304664	2007	9.225	103	68.38	295.206	4.5949	93.0946	35.4183	0.658885	13.4615	36.8162	24.0754	19.6857	0.72031	0.9	91.8	20.5	44.2	8.5	5	72.5	19.6		29.8	5.4	4.2	86.3	495.8	12.3	125.8	6.8		13.8	9.8	2.6	15.4	0.2	761.9	27.1	45.8	24.4	0.8	12.6	14.1
P301OS9		P301	Granodiorite	4104900	305186	2012	9.225	103	54.39	297.681	4.6716	87.5276	38.6658	0.815269	14.5259	35.564	23.1348	20.9678	0.723606	5.8	104.3	17	31.9	7.7	4	78.2	18.6		27.6	5.6	4.2	96.1	462.3	16.7	120.5	8.6	0.4	13.5	6.7	1.5	5.1	4.5	828.8	33.9	53.1	16.7	1.3	10.1	12.7
P301SV1A2*		P301	Granodiorite	4104652	305034	2013	9.225	103	69.26	352.982	0.915405	73.2275	5.69698	0.150988	0.788587	7.06254	20.8746	46.3951	0.217812	2.4	6.3	2.9	36	3.1	1	11.1	15	0.1	24.1	4.4	2.5	158.5	126.4	16.1	70.8	17.2	0.2	11.7	10.1	5	3.5	6	682	14.7	37.9	11.9	2	9.1	39.2
P301SV2		P301	Granodiorite	4104617	304913	2013	9.225	103	69.18	287.208	5.40399	91.1791	44.2111	0.827952	16.1125	39.025	23.676	19.0428	0.8637	4.5	118.8	26.3	48.6	9.2	2.8	84.9	20.8	0.4	32.9	5.6	3.9	91.2	477	16.5	134.2	8.3	0.7	16.7	11.3				728.7	15.7	49.3	20.8	5.7	13.4	11
P301SV3A		P301	Granodiorite	4104526	304768	2014	9.225	103	61.43	289.981	5.35318	89.007	43.7043	0.880301	15.8494	37.7372	23.0068	20.7071	0.866141	6.3	118.6	31.6	44.8	8.4	6.8	85.1	19.6		28.1	5.6	3.4	98.3	466.9	14.8	135.8	8.1	0.4	17.2	8.9	5.3	9.7	5.2	751.7	31.7	62.3	23.5	1.4	11.5	12
P303C001		P303	Granodiorite	4104031	305601	1964	9.465	102	51.12	284.981	5.88573	88.8981	46.8408	0.848178	17.8618	41.1799	23.2972	18.1339	0.866658	7.4	136.8	27.8	51.8	11.1	10.2	91.7	20.6		36.2	5.5	4.2	79.9	508.9	16.4	148.7	9.7	1.4	17.6	17.3	3.1	7.3		773.9	20.6	47.6	21.6	2	17.5	72
P303C002		P303	Granodiorite	4104031	305601	1964	9.465	102	51.12	284.687	5.61592	89.3471	46.7846	0.81759	17.6837	41.8135	23.4075	17.7957	0.873407	7.7	136.1	22.8	44.7	9.6	9.3	89.9	19.6	1.6	11.3	1.5		76.9	511.8	17.6	143.4	9	1.2	4.3	8.8	4.1	1.8	2.2	764.2	33.7	49.9	23.5	2.3	3.2	7.8
P303C003		P303	Granodiorite	4104034	305635	1966	9.465	102	50.01	279.684	5.83528	90.5049	49.0775	0.874747	18.5977	43.2402	23.6675	18.5267	0.9036	6.6	140.7	29.1	29.3	9.7	4.3	95.9	19.4	0	6	0.4	0.2	88.2	501.9	17.9	142	8.5	0.9	1.1	2.8	4.7	1.8	4.1	788.1	23.2	56.9	26.2	2.6	1	8.7
P303C004		P303	Granodiorite	4103950	305752	1974	9.465	102	43.68	283.792	5.91102	89.1573	47.3944	0.864503	18.1555	41.5303	23.2014	18.4572	0.868617	6.5	140.2	26	27.1	9.6	5.4	91.5	21.3		30.3	5.7	3.7	89.2	498.9	18.3	130.2	8.6	0.7	16.1	13.7	0.2		4.1	699.3	48.8	77.5	28.9	0.2	11.6	24.2
P303C005		P303	Granodiorite	4103942	305756	1974	9.465	102	43.68	267.753	6.25163	91.5973	52.3806	0.881733	25.442	53.573	21.2188	14.9785	0.855634	6.5	178.6	59.8	31.9	15.1	22.2	89.2	20.8		34.7	6.5	4.3	68.3	561.9	14.7	122.7	5.7	0.7	5	1.8		0.9	3.6	472.6	15.7	47.7	17.7	5.3	11.2	11.2
P303C007-2		P303	Granodiorite	4104000	305535	1954	10.07	102	57.75	278.716	5.64992	92.9197	47.0491	0.889964	17.7027	43.8098	24.2822	18.9586	0.865354	6.6	133.9	27.3	33	8.8	12	91.7	22		27.9	4.3	3.8	75.8	538.1	16.9	153.8	8.4	0.4	12.4	5.9				914.9	29.6	48.7	20.8		11.2	9.2
P303C007-3		P303	Granodiorite	4104000	305535	1954	10.07	102	57.75	283.654	5.37136	91.6801	44.8856	0.875959	17.2048	43.4924	24.3362	16.2106	0.839598	8	130.4	26	31.3	10.3	10.4	87.9	20	1	11.9	1.9	1.5	70.2	535.2	16.7	126.3	7.9	0.6			4.5	4.3	9.2	776.5	36.4	63	32.2	4.2	2.2	7.7
P303C007part1		P303	Granodiorite	4104000	305535	1954	10.07	102	57.75	284.663	5.1001	92.4123	42.5998	0.810959	16.644	44.0203	24.8866	16.1203	0.800071	16.5	130.9	24.2	73.2	9.4		79.4	19.9	1	2.4	0.2		68.7	542.7	16.6	139.4	7.7	0.9	2.2	11.7	10			748.3	18.9	48.5	24.2	2.6	0.1	6.6
P303C008-1		P303	Granodiorite	4103313	304616	1743	10.07	102	73.09	279.244	5.78694	92.2392	50.7467	0.854028	20.1232	43.5722	22.5142	13.8459	0.830517	7.5	155.2	31.8	37	11.1	5.1	89.2	19.1	0.9	8.2	1.1	0.6	64.5	498.6	17.4	111.1	7.7	0.8	4.2	7.4	7.5	3.6	1.2	530.1	20.3	40.6	15	0.7	2.1	7.9
P303C009		P303	Granodiorite	4103494	304682	1765	10.07	102	74.71	282.985	5.55643	92.3368	45.4279	0.808234	16.8918	42.1909	24.4326	17.5303	0.861776	12.6	244.8	18.2	32.2	9.4	10.5	122.4	23.4		25.8	5.5	4.3	57	597	23.1	108	6.6		13.3	8.7		5.9	0.4	555.7	23.9	51.2	22.6	0.9	8.1	8.4
P303C010		P303	Granodiorite	4103294	304753	1753	10.07	102	75.57	278.825	6.02154	90.382	49.3595	0.974372	20.2089	43.7184	22.498	18.116	0.924603	22.35	162.6	24.05	84.9	10.15		88.05	21.5	1.1	3	2.1		78	486	21.15	174.45	9	0.45	2.5	11.4	6.45	0.7		709.8	22.15	44	21.85	5.25	0.6	6.7
P303C010A		P303	Granodiorite	4103294	304753	1753	10.07	102	75.57	283.089	5.73488	93.6983	42.9862	0.810362	17.7425	42.7214	24.0189	16.6787	0.825552	18.1	128.7	15.8	50.3	7.8		78.7	18.7		4.5	2.1	0.1	78.3	510.5	15.1	131.2	8.6	0.7						623.8	32.2	37.5	19.4	4.3		7.4
P303C011A		P303	Granodiorite	4103294	304753	1753	10.07	102	75.57	269.868	6.48012	93.4686	56.7471	0.971604	22.7051	46.238	20.9474	15.2952	0.911364	19.7	208	27.1	41.2	9.1		93.7	20.6	0.6	4.7		0.6	67.9	510.4	18.2	137	8	0.8				1.2		631.2	19.7	43	20.4	9.8		5.3
P303C011B		P303	Granodiorite	4103294	304753	1753	10.07	102	75.57	227.112	8.29589	105.133	73.5366	1.41291	31.6998	64.2171	22.9652	13.9362	1.08637	3.8	126.2	16.9	29.3	6.9	4.3	86.2	20.2		29.6	6.4	4.2	80.1	516.3	16.4	130.3	7.3	0.1	6	6.9			0.2	706.5	34	39.9	15.2	1.9	10.9	12
P303C012		P303	Granodiorite	4103353	304822	1762	10.07	102	75	276.048	5.78453	94.5226	49.5205	0.971459	18.4782	45.41	23.6938	16.0974	0.828389	20.2	174.7	28.15	73.2	7.75		94.5	19.05	0.6	4.6	0.15		75.25	506	18.85	117.65	8.4	0.45	9.15	5.4	6.05			615.2	8.85	37.15	22.1	4.35		6.3
P303C013		P303	Granodiorite	4103353	304822	1762	10.07	102	75	282.391	5.81035	92.2683	46.3642	0.870098	17.0262	43.0875	23.4252	17.2794	0.806017	15.2	158.7	16.3	66.4	6.6		101.2	19.1		0.6	0.7		81.1	507.2	16.6	132.1	9.4	1.5		20.6	6.5			650.1	20.3	39.7	20.3	3.6		5
P303C014A		P303	Granodiorite	4103382	304879	1771	10.07	102	74.89	284.072	5.62971	90.5831	46.5727	0.857368	17.3064	42.656	23.322	16.9889	0.833765	19.2	158.3	27.1	65.7	8.6		79	19	2.4	7.4	0.3	0.6	74.7	498.6	18.4	137.1	7.6	0.6		12	17.1			682.7	31	34.3	14.5	2.6	1.2	8.7
P303C014B		P303	Granodiorite	4103382	304879	1771	10.07	102	74.89	284.196	5.56363	91.6783	45.074	0.790343	16.6363	42.0022	23.8636	18.113	0.797939	17.8	149	19.2	41.3	5.9		77.6	19.2		7.6	0.3	0.7	78.7	512.8	16	121.6	9	1			7.6			742.7	11.8	25.5	11.1	0.1	2.9	9.7
P303C015		P303	Granodiorite	4103511	304973	1828	10.07	102	77.58	275.285	6.73159	86.3795	56.9999	1.08771	21.5972	43.0052	21.2625	20.4725	0.99509	24.5	205.9	27.15	77.2	9.45	5.25	97.65	19.3	1.25	5.75	0.3	0	91.55	438.65	24.85	178.65	10.5	0.45	5.8	1.85	11.85	7.6		842.15	31.25	53.45	29.55	4.1		8.3
P303C016		P303	Granodiorite	4103591	305037	1843	10.07	102	78.3	287.375	5.34394	89.7641	45.4484	0.803631	16.5147	38.8789	22.8127	20.252	0.812962	14.2	149.1	18.8	54	6.5		80.4	18.5		5			91.3	471.6	17.3	138.1	8.9	1.2		11.1	11.5			776.9	23.9	32	14.5	6.4	5.8	6
P303C017		P303	Granodiorite	4103793	305149	1885	10.07	102	77.37	284.735	5.38674	91.1105	44.6562	0.761565	17.0113	40.8968	24.1076	19.1356	0.853193	6.6	127.3	27.1	34	9.7	1.8	87.3	21.1		33.7	5.6	5.3	84.9	508.8	16.3	145.7	8.7	1.3	11.1	13.1		1.8	4.2	812.5	18.9	42.5	14.4		16.7	14.1
P303C018		P303	Granodiorite	4103231	304905	1781	10.07	102	73.31	280.147	5.74665	91.7527	49.6783	0.899193	18.9237	45.8371	22.73	13.1156	0.854258	20.35	174.6	24.475	52.45	9.325		84.075	18.35	0.7	4.8	2.55	0.6	56.7	539.625	15.575	115.225	8.1	0.775			3.4			529	25.7	49.65	19.725	6.2		6.425
P303C019		P303	Granodiorite	4103194	304976	1801	10.07	102	70.46	273.933	6.41491	93.1904	52.4895	0.963608	20.1515	46.2996	22.8482	15.0091	0.906252	18.7	188.8	32.8	37.4	9		90.5	21.7	0.3	2.2			69.7	512	17.9	127.3	8.3	1.3						548	25.8	40.9	19.5	2.5		6.9
P303C020		P303	Granodiorite	4103194	304976	1801	10.07	102	70.46	237.736	8.23664	100.811	70.2064	1.32788	28.4432	60.4925	23.5375	14.3359	1.06112	27	283.9	23.1	43.1	7.6		107.3	23.8		3.1	1.7	0.1	60.2	568.5	21.1	109.8	8.1	0.4			10			512.2	11.6	58.7	21.8	2.4	2.7	6.6
P303C021		P303	Granodiorite	4103168	305077	1827	10.07	102	67.31	284.658	5.79398	89.2102	49.8317	0.855067	18.03	41.3295	21.6831	16.4051	0.866356	20.3	176	24.6	70.6	8.6		84.4	20.2	0.3	1.1			73	482.2	18	146	7.5	0.4	16.6	10.1	2.1			670.8	14	28.1	17.3	5.2	2.3	7.2
P303C022		P303	Granodiorite	4103168	305077	1827	10.07	102	67.31	230.528	8.30272	98.7851	73.389	1.66052	32.8669	67.0301	23.839	11.6978	1.15852	38.8	298.4	79.8	46.9	16.2	3.1	118.1	21.5	2.1			0.4	44.7	538.2	27.8	128.4	10.8	0.5		10.2				500.7	44.8	76.9	35.3	3.3		6.2
P303C023		P303	Granodiorite	4103182	305442	1910	10.07	102	72.22	284.522	5.34285	91.7293	45.0117	0.856554	16.8802	43.2226	23.9745	16.0437	0.798084	18.4	152.2	17.1	56.3	7.2		76.1	18.6	0.6	3.2	2.2		75.1	502.4	17.3	132.7	8.2	0.6				0.6		576.8	16.5	32.7	22.5	5.5		7.1
P303C024		P303	Granodiorite	4103182	305442	1910	10.07	102	72.22	241.376	8.07469	97.7517	70.2556	1.4663	27.7788	59.279	23.8073	14.8032	0.962441	30.15	309.7	31.5	54	11.3	1.95	116.75	23.45		1.75			71.9	496.7	26	97	10.8	0.75		6	9.25			595.15	31.05	71.9	31.95	4.15	2.2	7.7
P303C025		P303	Granodiorite	4103000	305566	1930	9.49	103	55.89	285.083	5.45256	90.3735	45.4997	0.846859	16.5782	40.6887	23.7414	19.8923	0.81748	17.3	151.3	24.3	44.1	8		76.8	20.1	0.1	1.4	0.7		85.9	479.3	18.7	133.1	9.2	0.7	1.6		11.2			752.3	22.3	46.3	19	5.1	1.2	6.9
P303C026		P303	Granodiorite	4103413	305711	1940	9.465	102	77.87	288.865	5.18237	90.048	43.1839	0.777563	16.0343	41.2756	23.6095	17.3337	0.811362	15.8	140.2	21.9	40.4	7.4		74.4	18.5	1.2	5	4	0.2	82	493	16.7	141.3	8.7	0.5	1.9		9.7			582.2	9.4	48.1	21.9	4.3		10.4
P303C027		P303	Granodiorite	4103413	305711	1940	9.465	102	77.87	236.502	7.53822	97.772	74.27	1.57325	30.6326	57.1652	24.0088	17.461	1.0272	40.1	261.2	79.3	29.9	16.2	2.8	130.2	21.1	2.7		0.6	0.7	89.2	436.4	28.7	103.1	11.3	1.1	0.4		1.7			616.2	21	63.4	34	5.7		9
P303C028		P303	Granodiorite	4103665	305621	1945	9.465	102	57.29	284.421	5.52621	91.0988	45.6286	0.80583	16.5117	40.3988	24.1126	19.8099	0.802109	17	150.55	35.5	51.8	9.05		80.4	18.5		6.5	2		95.65	490.6	17.65	144.75	9.95	1.4	4.4	1.05	4.95			717.15	30.75	58.75	28.2	4.15	0.35	9.85
P303C029		P303	Granodiorite	4103559	305369	1879	10.07	102	75.16	286.208	5.45973	91.0526	45.0845	0.847045	16.5337	39.9568	23.6209	18.5068	0.800262	6	128.2	18.8	36.8	7.8	5.3	83.3	20.7		27.6	4.4	4	85.8	480.4	17.6	133.3	8.6	0.5	7.5	8.6		8.3	0.9	707.1	22.3	45.6	20.4		9.8	11.8
P303C030		P303	Granodiorite	4103378	305185	1858	10.07	102	74.15	273.055	6.82161	89.2629	57.7719	1.07769	21.2521	41.2961	21.9247	20.6426	0.975078	23.25	204.85	26.05	64.5	9.25		102.2	18.5		2	0	0.45	97.8	461.35	20.3	154	9.4	0.85			16.8	12.4		898.85	25.95	52.65	22.35	2.9		7
P303C031		P303	Granodiorite	4103793	305575	1941	9.465	102	47.79	291.202	4.52058	93.9422	37.114	0.611598	14.0486	37.7879	24.1361	21.4196	0.675723	14.1	111.35	32.75	55.8	8.55		69.2	19.4	2	4.2	1		88.95	514.05	12	132.2	7.55	1.15		7.85	10.05			743.95	21.75	22.65	10.95	2.45	4.6	9.8
P303C032		P303	Granodiorite	4104006	305274	1947	10.07	102	77.43	259.163	6.91658	93.0173	57.0267	0.94827	28.4977	55.7901	21.7746	13.7024	0.988038	25.55	236.8	53.25	46.45	21.35	0.75	95.8	20.6	0.45	1.85	2.45	1.3	51	628.1	15.2	114.25	6.7	0.7			8.2	6.1		597.35	26.85	41.85	23.4	4.05		6.5
P303C033		P303	Granodiorite	4104006	305274	1947	10.07	102	77.43	255.394	7.34398	94.251	58.919	1.01416	28.7672	56.4647	21.927	14.0589	1.08512	27.6	243.1	67.4	64.5	20	2.8	101.8	23.2	0.1			0.1	56.6	630.3	17.3	125.8	7.6	1.1	12.5	1.3	2.8			629.2	18.2	50.1	24.9	6.2		5.6
P303C034*		P303	Granodiorite	4104031	304899	1942	10.07	102	80.31	356.112	0.910158	70.5428	8.03532	0.237458	0.753077	7.47521	22.1958	40.5778	0.108994	1.8	5.6	8.2	77.7	3.1		6.8	14.2	0.35	5.25	2		154.75	138.15	9.9	83.6	9.9	1.35				3.9	1.1	493.9	19.3	32.65	11.85	1.1		32.65
P303C035		P303	Granodiorite	4104031	304899	1942	10.07	102	80.31	267.312	6.69733	91.1532	54.8384	0.921446	28.2133	50.1133	19.5437	15.0998	0.841796	26.6	202.3	83.2	148.6	16.4		97.4	19.7	1.6	3.7	3.5		58.6	522.5	15.1	129.1	7.8	0.8			7.4			674.8	25.2	69.6	37.3		4.3	4.7
P303OS1		P303	Granodiorite	4103064	305748	1975	9.465	102	57.58	283.453	5.99087	90.4566	47.4376	0.871987	17.5398	41.0502	23.0382	18.4132	0.916925	8.8	139.2	16.2	53.3	7.9	7.5	88.6	19.5		32.8	5.9	4.5	84	464.4	19.3	128.3	8.5	0.3	12.1	11	1.2	2.7	10	634.5	13.2	47.5	26.3		12.2	11.4
P303OS1B		P303	Granodiorite	4103064	305748	1975	9.465	102	57.58	240.553	8.05888	100.158	67.9014	1.37632	27.1037	59.489	24.7693	14.8129	1.05974	6.7	217.5	16.5	40.6	10.4	23.1	118.9	22.5		37.1	6.3	4.9	72.8	513.8	26	114.3	11.2	0.5	17	10.6		5.4	9	519.8	19	41.1	26.7	1.3	15.6	12.4
P303OS3		P303	Granodiorite	4104036	305715	1969	9.465	102	45.07	279.373	6.30972	89.5496	51.4695	0.936995	19.7091	40.7994	22.203	19.5127	1.04371	6.6	147.8	30.7	51.3	11.9	6.4	108.3	20.5	0	25.5	5	4	91.4	478.5	18.8	156.9	8.9	0.7	15.1	4.5		6.1		806	28.7	55.8	33.7	1.1	10.8	9.4
P303OS4A		P303	Granodiorite	4103863	305742	1971	9.465	102	40.6	287.519	5.12821	91.4593	42.0219	0.787486	15.6605	39.469	23.9518	20.8826	0.836064	5.2	118.2	23.1	37	8.8	4.5	81.1	19.9	0.2	25.8	4.7	3.1	90.9	495.5	16.5	117.3	8.1	0.4	8.1	4.8	2.4	12.2	2.3	762.2	28	42.3	20.1	4	8.2	11.8
P303OS4B		P303	Granodiorite	4103863	305742	1971	9.465	102	40.6	305.932	3.72041	92.1398	26.9274	0.488776	9.76732	36.6294	25.7917	17.3136	0.570508	0	73.3	15.9	49.4	5.8	2.5	53.7	18.7		25.8	5.1	3.4	72.5	545.8	10.1	83.1	5.5	0.2	12.9	5.6		0	13	727.5	28.3	38.2	13.1	1	8.2	12.9
P303OS4C		P303	Granodiorite	4103863	305742	1971	9.465	102	40.6	246.419	7.57421	93.4972	70.2354	1.46993	29.8461	53.2239	23.2903	17.7254	1.06171	14.2	202	69.3	36.7	16.7	27.8	135.1	22.5		29.3	6.5	4.7	95.6	416	27.4	123.3	11.1	0.8	10.6	3.8		12.6		628.9	23.7	81.2	39.2	8.3	15.3	10.8
P303OS6A		P303	Granodiorite	4103745	305718	1962	9.465	102	48.27	277.842	5.85023	92.4197	49.3403	0.893075	19.2136	41.5058	23.8189	19.5808	0.844117	6.2	138.1	23.9	53.9	11.9	14.6	97.7	20.8		29.6	6.4	4.5	98.6	485.1	16.8	126.3	8.3	0	12.5	7.4	2.6	5		734	42.7	52.6	17.9	2.2	13	11.6
P303OS6B		P303	Granodiorite	4103745	305718	1962	9.465	102	48.27	251.182	6.67386	93.4912	65.3901	1.34148	29.1055	54.4722	23.7697	15.8346	0.913289	13.3	176	128.8	35.3	28	8.5	125	22.7		31	6	4.4	82.3	458.1	24.1	119.9	8.7	0.5	13.5	7.2		7	5.4	585	21.1	44.8	28.2		13.7	12.3
P304C01		P304	Granodiorite	4102945	304778	1783	10.155	102	72.12	244.567	7.99494	95.3066	68.8732	1.12904	31.2186	65.0954	17.6644	10.6418	0.75378	10.2	266.7	49.9	39.1	11.4	28.3	100	21.9		61.4	10.3	9	40.3	567.6	16.8	56.5	4.8	0.6	20.7	15.1			2	333.1	19.1	38.3	26.1	0.9	23.2	11.2
P304C010		P304	Granodiorite	4102810	305307	1854	10.155	102	65.38	292.049	4.72289	88.395	40.599	0.885903	15.5581	37.2826	23.767	22.8439	0.724401	16	108	20.7	63	8		69.8	17.9		7.3			95.4	475.9	13.6	132.1	8.6	1.5		4.9		0.8		681.7	23.7	48.6	16.9	5.1		10.3
P304C02		P304	Granodiorite	4102945	304778	1783	10.155	102	72.12	243.629	8.04735	94.6838	69.5951	1.10562	31.9	65.4287	16.6146	12.2954	0.826473	16.3	271	64.6	44.6	12.9	25.4	105.4	19.9	0	10.7	1	0.2	47.5	576.9	17.1	61.7	5.8	0.5		0	0.5		2.3	342.3	22.4	31.5	22.6	2	1.5	4
P304C03		P304	Granodiorite	4102883	304888	1798	10.155	102	72.16	263.456	6.98228	91.913	58.618	0.999404	25.6865	54.8244	20.2084	13.1174	0.810269	34.4	255.8	52.8	75.8	12.1		85.2	21.3		3.8			55.2	533	19.2	83.5	7.4	0.6	2	8.7	6.8	7.8		469.4	16.8	44.6	20.9	1.4		5.5
P304C04		P304	Granodiorite	4102883	304888	1798	10.155	102	72.16	255.755	6.79238	96.3884	61.6971	1.16504	25.9333	54.3946	20.6352	15.9881	0.775597	11.6	217.7	39.5	51.9	10.2	25.6	100.8	20.2	0.9	11.1			77.6	537.7	16.9	63.9	7.5	1.2	0.8	2.3	1	7.4	5.4	437.6	12.5	33.5	19.2	1.3	1.3	6.2
P304C05		P304	Granodiorite	4102883	304888	1798	10.155	102	72.16	289.078	5.4671	90.0068	43.0619	0.745924	15.9434	41.731	23.121	16.1768	0.747446	8.2	125.3	18.5	42.9	6.9	10.8	77.9	19.5		33	6.5	5	72.1	509	15.1	120.7	7.4	0.7	10.5	10.4		6.7	9.8	570.6	11.9	45.1	19.3		13.1	11.6
P304C06		P304	Granodiorite	4102883	304888	1798	10.155	102	72.16	282.374	6.15688	90.5715	48.4582	0.828491	17.5766	42.3385	22.8604	17.5855	0.855531	7.3	148.6	21.3	36.1	6.8	11.1	87.4	21		38.6	7.3	5.9	79.2	503.9	17.9	142.3	8.1	0.5	11.1	5.7		5.5	4.8	601.6	6.8	42.4	17.2	1.7	15.5	11.8
P304C07		P304	Granodiorite	4103005	304966	1826	10.155	102	73.69	281.192	5.83865	90.7407	48.2018	0.805983	18.973	44.505	22.8572	15.7082	0.845862	6.1	152.6	26.8	58.6	10.7	12.6	85.8	18.6	1.2	11.6	0.9	0	70.2	510.4	15.7	112.8	8	0.7			1	0.5	4.3	578.7	9.6	47.4	28.6		2.8	6.1
P304C08		P304	Granodiorite	4103030	305105	1844	10.155	102	73.23	292.717	5.27192	90.2277	41.7412	0.691126	14.8158	38.8016	24.1642	16.1129	0.724076	2.3	124	17.6	48.4	6.9	2.9	77.5	18.9	0.6	7.5	0.9		82.9	469.3	14.8	122.5	8.2	1.2		0	0.9	5	3.8	557.7	18.9	36.1	15.6		1.2	7.4
P304C09		P304	Granodiorite	4103030	305105	1844	10.155	102	73.23	275.957	6.3019	93.7122	51.2449	0.885443	19.5762	44.2558	22.9021	15.5808	0.867958	8	158.4	18.3	52	8.8	14.1	94.4	20.4	1	9.8	0.9	0.4	71.9	494.4	18.5	111.1	8.8	1.1			1.7	5.2	6.7	547.5	14.3	37.4	27.3	1.4	0.3	7.9
P304C10		P304	Granodiorite	4103008	305226	1856	10.155	102	64.26	285.516	5.47227	91.2512	44.699	0.791432	16.5597	42.2617	23.2084	17.7284	0.789023	7.1	132.7	32	51.9	7.3	5.7	81.2	19.3	0.8	8.7	0.8		77.5	495	17.2	124.3	8.2	1.1			2		3.9	648.3	21.5	29.8	15.6	0.4		8.1
P304C12		P304	Granodiorite	4102769	305452	1875	10.155	102	58.45	291.245	5.47026	88.8831	42.1671	0.779316	15.4663	37.4236	23.6255	20.9903	0.747611	19.7	148.6	14.6	39.8	7.1		78.6	19.9		2.5	0.9		86.9	466	20	151.3	10.2	1.7	4.3	5	6.7			693.9	38.8	58.1	24.9	2.8		10.8
P304C13B		P304	Granodiorite	4102953	305513	1929	10.155	102	51.05	286.611	5.49199	90.154	44.8461	0.85646	15.9805	39.1759	24.1794	20.3717	0.806718	15.9	119	25	69.4	7.5		81.6	22	3.3	6.8			92.5	441.5	20.1	126.5	10	0.3		2	0.3	5		937.9	17.8	52.5	15.6	7.3	0.1	11.5
P304OS1		P304	Granodiorite	4102861	305876	1952	9.49	103	55.08	290.502	5.50028	89.4354	43.082	0.806418	14.5946	38.778	24.6196	18.7953	0.793969	3.9	122.8	14.9	38	6.9	6.4	78.3	20.1		31.2	5.5	4.4	86.8	462.6	17.7	121.4	8.6	0.4	10	2.7		10.1	0.2	644.6	43.7	63.2	25.6	0.3	9.8	14.8
P304OS1A		P304	Granodiorite	4102861	305876	1952	9.49	103	55.08	274.342	6.4737	94.2136	51.1593	1.00381	18.5497	39.9107	24.6718	21.3115	1.05999	9.6	142.8	11.8	38.8	5.9	7.1	102.2	21.9		34.1	6.8	5	109.8	441.8	16.1	130.1	9.1	0.5	15.1	8.8	0.5	10.5	3.9	705	34.5	38.3	17.6	2.2	12.6	12.9
P304OS2		P304	Granodiorite	4102860	305862	1950	9.49	103	55.93	290.446	5.77296	88.1701	44.0772	0.828457	16.2852	39.5348	22.7704	17.9252	0.759472	4.4	128	16.9	37.7	6.8	10.7	77.9	19.5	0.1	30.3	5.6	3.3	80.5	471.1	16.1	126.8	8	12.4	10.5	4.1	2.5	5.5		758.2	23	50.9	23.2	3.3	9.4	10.1
12J030SP	SNS51		Granite	4138821	284744	2270	8.63	124	7.71	354.827	0.677901	70.5399	9.24017	0.301979	0.752618	6.14583	27.4415	37.0611	0.170199
12J031SP	SNS51		Granite	4138800	284733	2279	8.63	124	10.46	353.204	0.70169	71.401	9.01379	0.302697	0.766336	6.02109	26.7662	39.7615	0.109166
12J032SP	SNS51		Granite	4138800	284725	2279	8.63	124	10.46	354.34	1.09196	70.114	10.9416	0.456426	0.967301	6.7223	27.933	34.4221	0.164196
NF06_4/4	SNS51		Granite	4138844	284779	2275	8.63	124	6.37	352.438	0.89657	71.7144	10.5527	0.359139	1.02836	6.94866	26.7277	37.0116	0.126206	3.8	8.1	5.9	79.5	4.3		33.7	16.6	0.4	22.2	3.4	2.3	158.9	97	31.9	113.2	13.4	0.5	7.5	3.1		4.5	5.9	748.8	21.9	66.6	30.2	0.7	11.9	19.6
NFX08	SNS51		Granite	4139105	284834	2233	8.63	124	21.17	356.285	0.702674	69.7884	8.92832	0.324773	0.658644	5.64284	25.4286	39.1518	0.0699645	2.3	5.3	12.9	60.9	4.4		25.2	15.5	1	21.2	2	2	169.3	73.8	26.1	83.2	11.8	0.5	2.4	4.6	5.4	2.6	5.5	564.5	27.7	56.9	15.5	0.8	10.9	21.8
SNS51_2/2	SNS51		Granite	4138053	284792	2320	8.385	128	15.66	354.787	1.09636	70.0883	10.2557	0.352776	0.855949	6.09335	26.486	37.2471	0.0916036	4	8.1	6.6	126	5.3		34.8	16.4	0.8	30.8	3.2	2.5	166.4	74.9	39.4	104	33.8	0.6	10.7	10.8	7.6	11.7	1.9	589.6	25.7	40.9	28.3		13.2	18
SNS52PT2	SNS51		Granite	4138777	284803	2279	8.63	124	10.37	354.55	0.699178	70.1957	9.59517	0.323158	0.829731	6.47694	26.9884	37.8315	0.104425	1.5	5.9	7.3	63.7	3.8	4.4	25.9	15.9	0.7	25.6	3.3	1.9	164.7	83.3	36.7	100	14.8	2	7	4.7	1	8.5	9.4	640.1	22	57.6	27	0.8	10.7	17.9
SNS55	SNS51		Granite	4139273	280028	1904	9.435	125	59.21	347.105	1.33018	69.4681	14.0377	0.231361	3.93285	5.71115	19.9579	47.3089	0.152922	4.3	8.3	8.9	100.7	4.6	1.7	27.8	11.8	0.8	28.9	4.1	2.6	107.3	158.7	3.7	146.8	6.2	0.8	10.3	5.8	4		2.5	1932.2	30.6	47.4	12.5	0.8	12.6	18.5
[truncated: 3 more columns]

## Sheet: erosion rates
Sample	Surface cover	Sample type	Latitude at sample location (decimal °)	Longitude at sample location (decimal °)	Area (km^2)	Elevation at sample location (m)	MAP (cm/y)	Erosion rate (g/m^2/y)	Erosion rate uncertainty (g/m^2/y)	Cosmogenic nuclide timescale (y)	Short term yield (g/m^2/y)	Short term yield uncertainty (g/m^2/y)	Short term yield timescale (y)
SNS 17	Exposed rock	Catchment (stream sediment)	37.1217	-119.187	3.1788	2223.13	115.073	56.893	2.31956	28100
Glen Step 4	Exposed rock	Catchment (stream sediment)	37.0799	-119.184	0.9702	1973.67	108.824	69.4517	3.70881	23000
BMT01	Exposed rock	Point (rock core)	37.0964	-119.183		2221	112	35.6739	0.692912	44900
BMT02	Exposed rock	Point (rock core)	37.0917	-119.179		2213	112	17.5276	0.570458	91300
BMT04	Exposed rock	Point (rock core)	37.1103	-119.202		2335	113	21.2885	1.00641	75200
BMT05	Exposed rock	Point (rock core)	37.1104	-119.201		2331	113	68.9819	3.52672	23200
SNS51	Exposed rock	Point (rock core)	37.3643	-119.43		2319	123	31.5342	0.912382	50700
D102	Soil mantle	Catchment (stream sediment)	37.0418	-119.194	1.1871	1488.08	103.708	175.389	5.51489	9100	1.7	0.08	7
P301	Soil mantle	Catchment (stream sediment)	37.068	-119.202	1.0017	1804.46	102.924	128.75	2.92409	12400	0.6	0.3	7
P303	Soil mantle	Catchment (stream sediment)	37.0591	-119.19	1.3041	1731.99	102.635	117.775	2.89456	13600	0.2	0.11	7
P304	Soil mantle	Catchment (stream sediment)	37.5005	-119.186	0.4842	1780.24	102.927	102.865	13.5152	15600	6.1	2.31	7
*	uncertainty on erosion rate is propagated analytical uncertainty in AMS measurements after Hahm et al., 2014
**	uncertainty in sediment yield is standard error of the mean of annual loads from 2003-2009, after Hunsaker and Neary, 2012

## Sheet: averages of grouped rocks
Site name	N rocks	Mean(Fe (mg/g))	Std Err(Fe (mg/g))	N(Fe (mg/g))	Mean(Mn (mg/g))	Std Err(Mn (mg/g))	N(Mn (mg/g))	Mean(Mg (mg/g))	Std Err(Mg (mg/g))	N(Mg (mg/g))	Mean(Ca (mg/g))	Std Err(Ca (mg/g))	N(Ca (mg/g))	Mean(K (mg/g))	Std Err(K (mg/g))	N(K (mg/g))	Mean(P (mg/g))	Std Err(P (mg/g))	N(P (mg/g))	Mean(Ni (ppm))	Std Err(Ni (ppm))	N(Ni (ppm))	Mean(Cu (ppm))	Std Err(Cu (ppm))	N(Cu (ppm))	Mean(Zn (ppm))	Std Err(Zn (ppm))	N(Zn (ppm))	Mean(Sr (ppm))	Std Err(Sr (ppm))	N(Sr (ppm))	Mean(Mo (ppm))	Std Err(Mo (ppm))	N(Mo (ppm))	Mean(Nd (ppm))	Std Err(Nd (ppm))	N(Nd (ppm))	Mean(Hf (ppm))	Std Err(Hf (ppm))	N(Hf (ppm))
SNS17	13	8.47746	0.600263	13	0.344992	0.0142223	13	1.73705	0.284846	13	8.52793	0.424626	13	40.1397	0.818072	13	0.137965	0.00861148	13	4.3875	0.406833	8	0.875	0.295452	4	27.3438	3.11456	8	154.381	9.304	8	0.325	0.0881354	8	15.6812	0.91006	8	1.275	0.537548	4
Glen Step 4	8	6.67633	0.356483	8	0.304336	0.0256327	8	1.55859	0.333823	8	7.58166	0.164488	8	40.6054	0.278786	8	0.0852896	0.00275049	8	4.14375	0.304349	8	1.05	0.75	2	21.6937	3.7491	8	130.481	2.67815	8	0.29375	0.115896	8	14.9437	1.37176	8	1.13333	0.296273	3
BMT01 and BMT02	4	7.26439	0.263575	4	0.365495	0.0181333	4	0.877344	0.0484381	4	7.93587	0.157544	4	40.5994	0.330519	4	0.0872729	0.00177514	4	4.45	0.347611	4			0	31.175	1.60902	4	135.675	0.968999	4	0.375	0.217466	4	15.375	1.30918	4			0
BMT01 and BMT02	4	7.26439	0.263575	4	0.365495	0.0181333	4	0.877344	0.0484381	4	7.93587	0.157544	4	40.5994	0.330519	4	0.0872729	0.00177514	4	4.45	0.347611	4			0	31.175	1.60902	4	135.675	0.968999	4	0.375	0.217466	4	15.375	1.30918	4			0
BMT04 and BMT05	2	7.63884	1.35438	2	0.344627	0.044271	2	1.07061	0.3102	2	8.69735	0.885059	2	41.1294	2.83287	2	0.123992	0.0200026	2	5.5	0.7	2			0	22.95	3.95	2	150.55	8.25	2	0.25	0.05	2	19.05	1.55	2			0
BMT04 and BMT05	2	7.63884	1.35438	2	0.344627	0.044271	2	1.07061	0.3102	2	8.69735	0.885059	2	41.1294	2.83287	2	0.123992	0.0200026	2	5.5	0.7	2			0	22.95	3.95	2	150.55	8.25	2	0.25	0.05	2	19.05	1.55	2			0
SNS51	8	10.3206	0.591618	8	0.331539	0.0226254	8	1.22397	0.389235	8	6.22027	0.163795	8	38.7245	1.35055	8	0.123585	0.0127914	8	4.48	0.243721	5	3.05	1.35	2	29.48	2.00085	5	97.54	15.8426	5	0.88	0.285307	5	22.7	3.61925	5	0.775	0.025	4
D102	35	28.6938	1.92439	35	0.563028	0.0332602	35	10.3611	1.07081	35	27.0279	1.74713	35	27.2314	1.85738	35	0.609075	0.035209	35	6.52571	0.733913	35	6.98125	2.48001	32	63.6143	3.56823	35	380.711	15.6965	35	0.788571	0.0459761	35	18.86	1.28965	35	1.87778	0.228106	27
P301	19	47.968	4.57179	19	0.981509	0.111984	19	18.2971	2.01569	19	40.8764	3.11312	19	19.7131	1.72996	19	0.866353	0.0614288	19	12.4583	3.19996	18	16.84	6.67236	15	94.7583	8.59279	18	451.297	25.982	18	0.623529	0.106681	17	26.7833	2.94608	18	2.84722	0.455871	18
P303	47	50.8385	1.76251	47	0.950929	0.0393472	47	20.2569	0.8971	47	45.3148	1.3626	47	17.5939	0.600718	47	0.872909	0.0231265	47	10.4314	0.651465	47	8.16731	1.3631	26	91.4261	3.01912	47	500.698	10.0029	47	0.74837	0.0536382	46	22.6282	1.01256	47	3.56829	0.335068	41
P304	16	50.1326	2.38324	16	0.894241	0.0358797	16	19.6636	1.43909	16	45.3589	2.33962	16	17.0733	0.83841	16	0.805511	0.0203392	16	8.5125	0.553088	16	13.3917	2.45188	12	86.5	2.69676	16	497.256	10.1769	16	1.5625	0.729833	16	21.0125	1.12483	16	2.31538	0.547353	13

## Sheet: elemental fluxes
Site name	Measurement type	Timescale Name	Timescale (y)	Land cover	Fe (mg/m^2/y)	± Fe flux	Mn (mg/m^2/y)	± Mn flux	Mg (mg/m^2/y)	± Mg flux	Ca (mg/m^2/y)	± Ca flux	K (mg/m^2/y)	± K flux	P (mg/m^2/y)	± P flux	Ni (mg/m^2/y)	± Ni flux	Cu (mg/m^2/y)	± Cu flux	Zn (mg/m^2/y)	± Zn flux	Sr (mg/m^2/y)	± Sr flux	Mo (mg/m^2/y)	± Mo flux	Nd (mg/m^2/y)	± Nd flux	Hf (mg/m^2/y)	± Hf flux
SNS17	Cosmogenic nuclides and bedrock geochemistry	Long-term/millennial	28100	Bare	482.308	39.4074	19.6276	1.13802	98.8259	16.6991	485.179	31.2235	2283.67	104.091	7.84925	0.585188	0.249618	0.0252845	0.0497813	0.0169312	1.55567	0.188206	8.78321	0.639082	0.0184902	0.00507064	0.892153	0.0632755	0.0725385	0.0307254
Glen Step 4	Cosmogenic nuclides and bedrock geochemistry	Long-term/millennial	23000	Bare	463.682	35.0156	21.1366	2.1079	108.247	23.8943	526.559	30.351	2820.11	151.837	5.92351	0.369528	0.28779	0.0261339	0.0729242	0.0522341	1.50667	0.272529	9.06214	0.518445	0.0204014	0.00812257	1.03787	0.11022	0.0787119	0.0210016
BMT01	Cosmogenic nuclides and bedrock geochemistry	Long-term/millennial	44900	Bare	259.149	10.6653	13.0386	0.694695	31.2983	1.8318	283.104	7.86283	1448.34	30.5028	3.11337	0.0875622	0.158749	0.0127783			1.11213	0.0613303	4.84006	0.100165	0.0133777	0.00776224	0.548487	0.0479034
BMT02	Cosmogenic nuclides and bedrock geochemistry	Long-term/millennial	91300	Bare	127.327	6.20612	6.40626	0.380119	15.3777	0.985544	139.097	5.30279	711.61	23.8738	1.52969	0.0587085	0.0779979	0.00660048			0.546423	0.0333413	2.37806	0.0792386	0.00657286	0.00381767	0.269487	0.0245659
BMT04	Cosmogenic nuclides and bedrock geochemistry	Long-term/millennial	75200	Bare	162.619	29.84	7.33658	1.00425	22.7916	6.69101	185.153	20.7755	875.581	73.1462	2.6396	0.443733	0.117086	0.0158967			0.48857	0.0872038	3.20498	0.231954	0.00532211	0.00109375	0.405545	0.0381626
BMT05	Cosmogenic nuclides and bedrock geochemistry	Long-term/millennial	23200	Bare	526.942	97.2343	23.773	3.28687	73.8527	21.7288	599.96	68.3251	2837.19	243.367	8.5532	1.44745	0.379401	0.0520376			1.58314	0.284246	10.3852	0.77832	0.0172455	0.00356	1.31411	0.126278
SNS51	Cosmogenic nuclides and bedrock geochemistry	Long-term/millennial	50700	Bare	325.453	20.8979	10.4548	0.774947	38.597	12.3249	196.151	7.67381	1221.14	55.3361	3.89716	0.418829	0.141273	0.00870489	0.0961792	0.042662	0.929627	0.068589	3.07584	0.507449	0.0277501	0.00903267	0.715826	0.115994	0.024439	0.001059
D102	Cosmogenic nuclides and bedrock geochemistry	Long-term/millennial	9100	Soil-mantled	5032.56	372.77	98.7486	6.60836	1817.22	196.309	4740.39	340.757	4776.08	358.713	106.825	7.02969	1.14454	0.133656	1.22443	0.436667	11.1572	0.717453	66.7725	3.46226	0.138306	0.00916166	3.30783	0.248958	0.329341	0.0413257
P301	Cosmogenic nuclides and bedrock geochemistry	Long-term/millennial	12400	Soil-mantled	6175.88	605.099	126.369	14.7008	2355.75	264.977	5262.84	418.257	2538.06	230.07	111.543	8.30476	1.60401	0.413603	2.16815	0.860476	12.2001	1.14049	58.1045	3.59607	0.0802794	0.0138557	3.44835	0.387308	0.36658	0.0592809
P303	Cosmogenic nuclides and bedrock geochemistry	Long-term/millennial	13600	Soil-mantled	5987.52	254.449	111.996	5.38995	2385.77	120.836	5336.96	207.264	2072.13	87.1724	102.807	3.71522	1.22856	0.0824539	0.961907	0.16227	10.7677	0.443248	58.9699	1.86772	0.0881394	0.00667833	2.66504	0.136057	0.420257	0.040792
P304	Cosmogenic nuclides and bedrock geochemistry	Long-term/millennial	15600	Soil-mantled	5156.9	720.54	91.9863	12.6369	2022.7	304.205	4665.85	658.584	1756.25	246.34	82.859	11.0859	0.87564	0.128347	1.37754	0.310434	8.89784	1.20153	51.1504	6.80157	0.160727	0.0779879	2.16145	0.306655	0.238172	0.0644154
D102	Sediment trapping data and bedrock geochemistry	Short-term/annual	7	Soil-mantled	48.7794	3.99647	0.957147	0.0722899	17.6139	2.00021	45.9475	3.67382	46.2934	3.83614	1.03543	0.0771808	0.0110937	0.00135247	0.0118681	0.00425286	0.108144	0.00791806	0.647209	0.0404928	0.00134057	0.000100443	0.032062	0.00266141	0.00319222	0.000415861
P301	Sediment trapping data and bedrock geochemistry	Short-term/annual	7	Soil-mantled	28.7808	14.6495	0.588905	0.302021	10.9783	5.62079	24.5259	12.4044	11.8278	6.00432	0.519812	0.262506	0.007475	0.00420181	0.010104	0.00644593	0.056855	0.0288912	0.270778	0.136284	0.000374118	0.000197707	0.01607	0.00822714	0.00170833	0.000896892
P303	Sediment trapping data and bedrock geochemistry	Short-term/annual	7	Soil-mantled	10.1677	5.60334	0.190186	0.104898	4.05139	2.23548	9.06296	4.99207	3.51878	1.93905	0.174582	0.0961314	0.00208628	0.00115483	0.00163346	0.000938856	0.0182852	0.010075	0.10014	0.0551131	0.000149674	8.30167e-05	0.00452564	0.00249733	0.000713659	0.000398192
P304	Sediment trapping data and bedrock geochemistry	Short-term/annual	7	Soil-mantled	305.809	116.715	5.45487	2.07726	119.948	46.2634	276.689	105.747	104.147	39.7696	4.91362	1.86486	0.0519263	0.0199512	0.0816892	0.0343607	0.52765	0.200491	3.03326	1.15034	0.00953125	0.00573129	0.128176	0.0490214	0.0141238	0.00630514

## Sheet: summary P fluxes
Category	Category name	Data types used	Timescale	Land cover	Inferred phosphorus flux (mg/m^2/y)			Source
					Minimum	Average	Maximum
1	Long-term soil production rates from soil-mantled, P-rich bedrock	Cosmogenic nuclides and bedrock geochemistry	Long-term	Soil-mantled	82.859	101.008	111.543	Hahm et al., 2014
2	Long-term soil production rates from P-poor, bare bedrock	Cosmogenic nuclides and bedrock geochemistry	Long-term	Bare	1.52969	4.78654	8.5532	Hahm et al., 2014
3	Short-term soil production rates from P-rich, soil-mantled bedrock	Cosmogenic nuclides and bedrock geochemistry	Short-term	Soil-mantled	0.174582	1.66086	4.91362	Hunsaker and Neary, 2012 (sediment fluxes) and Hahm et al. 2014 (bedrock geochemistry)
4	Total dust input	Masses of dust collected	Short-term	Both	3.56838	10.4333	18.9782	This study
5	Central Valley dust input	Masses of dust collected and Sr isotopes	Short-term	Both	2.30206	5.85637	11.9156	This study
6	Asian dust input	Masses of dust collected and Sr isotopes	Short-term	Both	1.26632	4.55873	7.06252	This study
7	Modeled dust input	Values extracted from global dust depostion model results	Short-term	Both	0.7	3.5	7	Mahowald et al., 2005
